# Supplementary material for: Identification of GGT5 as a Novel Prognostic Biomarker for Gastric Cancer and its Correlation With Immune Cell Infiltration
Source: Front Genet. 2022 Mar 18;13:810292. doi: 10.3389/fgene.2022.810292 (PMC8971189; doi:10.3389/fgene.2022.810292)
Supplement: Supplementary file 14 [file DataSheet2.CSV]

gene_name	gene_id	gene_biotype	baseMean	log2FoldChange	lfcSE	stat	pvalue	padj
TSPAN6	ENSG00000000003	protein_coding	2743.74385110963	-0.525679044667403	0.10472946763562	-5.01939956857578	5.18332356774324e-07	3.93675373587982e-06
TNMD	ENSG00000000005	protein_coding	6.02817111159494	1.10180710236485	0.250533400108248	4.3978451651109	1.09330927498101e-05	6.28497286039903e-05
DPM1	ENSG00000000419	protein_coding	2991.04315893543	-0.403226102592002	0.0571729617161253	-7.05274119948687	1.75426953075377e-12	3.27327398342765e-11
SCYL3	ENSG00000000457	protein_coding	1106.92158236909	-0.214395547092167	0.0461516919932132	-4.6454536731545	3.39329917985113e-06	2.18631664340784e-05
C1orf112	ENSG00000000460	protein_coding	643.415382065681	-0.422037510055849	0.0655143131178066	-6.44191307168175	1.17976850592865e-10	1.67896781991936e-09
FGR	ENSG00000000938	protein_coding	690.422365112129	0.777158994100246	0.0946452043755253	8.21128761069288	2.18829014111055e-16	6.46791997870563e-15
CFH	ENSG00000000971	protein_coding	4687.2424521904	1.09240901431436	0.11246673864122	9.71317411274143	2.64954991684783e-22	1.23793540842029e-20
FUCA2	ENSG00000001036	protein_coding	5468.29672390558	-0.339598756580412	0.0593651583020489	-5.72050620757279	1.06207147677317e-08	1.10899408884396e-07
GCLC	ENSG00000001084	protein_coding	3468.26826023624	-0.315260895668302	0.0641376438765226	-4.91538005785245	8.86103878491906e-07	6.42562075965409e-06
NFYA	ENSG00000001167	protein_coding	2422.38343115168	-0.377215204316643	0.0627944636455959	-6.00714111431221	1.88823164347403e-09	2.23137378607728e-08
STPG1	ENSG00000001460	protein_coding	574.811469573462	-0.0564800244959617	0.0595486363201557	-0.948468814504904	0.342890841537806	0.46125786324908
NIPAL3	ENSG00000001461	protein_coding	2665.97797546031	0.0692280881921287	0.0614559334286634	1.1264671176541	0.259967851336057	0.373048733341769
LAS1L	ENSG00000001497	protein_coding	2322.9682607455	-0.134120770489258	0.051937153818788	-2.58236658399138	0.00981252938129319	0.0255767880198676
ENPP4	ENSG00000001561	protein_coding	1882.78185148085	-0.459697217769639	0.0872131513671064	-5.27096212628111	1.35710474129693e-07	1.16273603339583e-06
SEMA3F	ENSG00000001617	protein_coding	3614.04795265775	-0.198347065363027	0.0965659991212387	-2.05400521061251	0.0399751873966393	0.0832073682193308
CFTR	ENSG00000001626	protein_coding	3773.24246425493	-0.372906364477611	0.188804878051227	-1.97508861172768	0.0482580929809389	0.0973235706032695
ANKIB1	ENSG00000001629	protein_coding	5080.17550539947	-0.235804395070065	0.0801968906416382	-2.94031842361274	0.00327875108480775	0.00993221861934776
CYP51A1	ENSG00000001630	protein_coding	829.838694945904	-0.685053740129304	0.119110699387631	-5.75140389277611	8.85053893856801e-09	9.35763387419415e-08
KRIT1	ENSG00000001631	protein_coding	2686.58646717317	-0.248242666019472	0.0907246656312367	-2.73622023616477	0.00621494158265648	0.0173156473143883
RAD52	ENSG00000002016	protein_coding	568.058476620657	-0.0648883563367577	0.0626038100791589	-1.03649212811026	0.299972609986007	0.415954222835583
MYH16	ENSG00000002079	transcribed_unitary_pseudogene	65.4226105571677	0.0366933525360712	0.145989071779536	0.25134314568068	0.801548820096204	0.859638728003546
BAD	ENSG00000002330	protein_coding	1856.21286792443	0.0566693684448021	0.0637402626633058	0.889067068081376	0.373967036302878	0.492425192339063
LAP3	ENSG00000002549	protein_coding	8044.20697092546	0.13671483989265	0.083969389918534	1.62815092529896	0.103492887597594	0.180806477823994
CD99	ENSG00000002586	protein_coding	9452.43042935252	0.413221189479964	0.0748516294682697	5.52053699318773	3.37965230564427e-08	3.22798976931118e-07
HS3ST1	ENSG00000002587	protein_coding	2154.64944944531	-0.292212210862027	0.123740032687979	-2.3615009994289	0.018201122858395	0.0431568523641593
AOC1	ENSG00000002726	protein_coding	10447.9275782999	-0.219786042560441	0.152623702618095	-1.44005183199103	0.149852735312608	0.242296382573034
WNT16	ENSG00000002745	protein_coding	34.4088602558763	0.227872601440025	0.18066307089594	1.26131256548427	0.207196255779346	0.312430550549259
HECW1	ENSG00000002746	protein_coding	99.2297280567977	0.590062141004988	0.124060559057677	4.75624280179702	1.9722923756108e-06	1.33192366646577e-05
MAD1L1	ENSG00000002822	protein_coding	1960.3705023298	-0.0590896267886599	0.0715707285790468	-0.825611642661956	0.409024428524561	0.527058802211706
LASP1	ENSG00000002834	protein_coding	25601.3175366463	-0.269755503436502	0.0688875142149052	-3.91588383629228	9.00736130363963e-05	0.000418292384482279
SNX11	ENSG00000002919	protein_coding	1252.66361407479	0.0197248905333328	0.0392643149683388	0.502361764091344	0.615413070014913	0.71390403838497
TMEM176A	ENSG00000002933	protein_coding	10667.5408403899	-0.194223640184641	0.127215020009167	-1.52673513057378	0.126826887974636	0.212297273421103
M6PR	ENSG00000003056	protein_coding	3711.74929634184	0.0447805614487123	0.0663642939077933	0.674768897728807	0.49982260361067	0.611959183568411
KLHL13	ENSG00000003096	protein_coding	382.594613619933	0.604101610248604	0.15994566148877	3.77691776460607	0.000158781128089056	0.000691400848038104
CYP26B1	ENSG00000003137	protein_coding	367.703114188601	0.540120090131858	0.152126764294547	3.55046064797697	0.000384557622646734	0.00152216707265036
ICA1	ENSG00000003147	protein_coding	2738.39518194772	-0.551246202603848	0.0785319031821482	-7.01939186836309	2.22835993200033e-12	4.09860797835182e-11
DBNDD1	ENSG00000003249	protein_coding	1977.45254268577	-0.429645263128143	0.126212773327025	-3.40413455629334	0.000663740485042033	0.00245428390155409
ALS2	ENSG00000003393	protein_coding	1884.27602294859	-0.198426077328858	0.0467830656643056	-4.24140817860622	2.22121759670608e-05	0.000119322524097888
CASP10	ENSG00000003400	protein_coding	2927.48220953513	-0.329036934548019	0.0854587271513426	-3.85024380207902	0.000118000305678478	0.000531559172217526
CFLAR	ENSG00000003402	protein_coding	8687.8507335959	0.320881415422943	0.0537383130998969	5.97118511752389	2.35536300427939e-09	2.74422881792709e-08
TFPI	ENSG00000003436	protein_coding	3690.99198596418	0.275017687126408	0.119921229443971	2.29331944311746	0.0218296206511429	0.0503033420123768
NDUFAF7	ENSG00000003509	protein_coding	754.613935909099	-0.175811387933108	0.0371820657938328	-4.72839214765386	2.26304782802874e-06	1.50890767855112e-05
RBM5	ENSG00000003756	protein_coding	3886.5456660115	-0.0618474023948081	0.0511319595460336	-1.2095644865542	0.226446052277083	0.33506506012652
MTMR7	ENSG00000003987	protein_coding	127.760070606686	-0.0223416474033768	0.101550095097225	-0.220006169191538	0.825866350094084	0.878092578241414
SLC7A2	ENSG00000003989	protein_coding	1722.01555034149	0.261364718682806	0.179528539747309	1.45583938381432	0.145437025634775	0.23666434221714
ARF5	ENSG00000004059	protein_coding	4985.70578266621	-0.20227941340496	0.0589686716857757	-3.43028607601744	0.000602945196846978	0.00225661008204152
SARM1	ENSG00000004139	protein_coding	637.820302197887	0.329544447305188	0.0758582045180253	4.34421628351199	1.3977375617955e-05	7.83524206810271e-05
POLDIP2	ENSG00000004142	protein_coding	6891.15428836636	-0.254033730760135	0.0480149159300242	-5.29072530566039	1.21832234302487e-07	1.05187311926392e-06
PLXND1	ENSG00000004399	protein_coding	9150.54979262684	0.626069414906955	0.0825452657264241	7.58455871935657	3.33620556024732e-14	7.83000623751913e-13
AK2	ENSG00000004455	protein_coding	6078.96043329285	-0.27083781319281	0.0453550686521093	-5.97150045720886	2.3508140270197e-09	2.73956077671167e-08
CD38	ENSG00000004468	protein_coding	1165.51154372621	0.921495327139834	0.155236936205637	5.93605716309141	2.91958042856748e-09	3.3490631093722e-08
FKBP4	ENSG00000004478	protein_coding	9177.35941956216	-0.27490557272588	0.0833284996552683	-3.29905823173549	0.000970097852753517	0.00341917182477473
KDM1A	ENSG00000004487	protein_coding	5236.03980451252	-0.230872578397068	0.0547800094628362	-4.21454068118947	2.50287037121595e-05	0.00013254951645067
RBM6	ENSG00000004534	protein_coding	3237.07017502264	-0.087411498420715	0.0542881390139307	-1.61013989443043	0.107367319447768	0.186267344600296
CAMKK1	ENSG00000004660	protein_coding	528.917903681045	-0.0721280238177358	0.0786349037758063	-0.917252013474551	0.359010596657295	0.47768772110356
RECQL	ENSG00000004700	protein_coding	1284.43858102593	0.131114855187587	0.0791445652489127	1.65665014110856	0.0975902287277913	0.172547422892759
VPS50	ENSG00000004766	protein_coding	1754.26618071951	-0.293182125658283	0.0740284330545946	-3.96039891107875	7.48246634729477e-05	0.000354319264769189
HSPB6	ENSG00000004776	protein_coding	9689.72799778224	3.2213525865703	0.211841717524235	15.2064127133117	3.20638339571245e-52	1.24572927820961e-49
ARHGAP33	ENSG00000004777	protein_coding	688.481081977037	-0.139194338611533	0.0896752915083708	-1.5522039155963	0.120613439501782	0.204115362335953
NDUFAB1	ENSG00000004779	protein_coding	4020.83051497494	-0.403636618776416	0.0597620583134318	-6.75406152611876	1.43762738185234e-11	2.36361478434949e-10
PDK4	ENSG00000004799	protein_coding	5056.90420108657	0.951911156023045	0.170382686739618	5.58690072470668	2.31157776419819e-08	2.27009251674816e-07
SLC22A16	ENSG00000004809	protein_coding	11.9093058766688	0.690725032837115	0.177784366687178	3.88518431461685	0.000102252282935411	0.00046843138813776
ZMYND10	ENSG00000004838	protein_coding	46.7868773289508	-0.16917979743707	0.108307866579963	-1.56202686636953	0.118281659867123	0.201065286581475
ABCB5	ENSG00000004846	protein_coding	27.1770686184383	0.943674508870988	0.206571326529746	4.56827442958354	4.9175590944771e-06	3.05424443168661e-05
ARX	ENSG00000004848	protein_coding	89.7659647383155	-0.635149705558311	0.224500688142217	-2.8291659629834	0.00466694904717356	0.0134809033757847
SLC25A13	ENSG00000004864	protein_coding	2636.93137641174	-0.314605644756259	0.0762038908504353	-4.12847219801063	3.65181583889838e-05	0.00018623007125933
ST7	ENSG00000004866	protein_coding	2427.23927529512	-0.178091393453213	0.0656378613067653	-2.71324186845279	0.0066628455436478	0.0183660066513682
CDC27	ENSG00000004897	protein_coding	4077.71226070734	-0.108410807507049	0.0424932143697721	-2.55124986694741	0.0107337341390383	0.0276229853337616
SLC4A1	ENSG00000004939	protein_coding	19.9955016106737	-0.401678888042304	0.189593750765104	-2.11862936632316	0.0341218019295836	0.0729199394963814
CALCR	ENSG00000004948	protein_coding	17.6474581424063	-0.129172907893022	0.160854423314482	-0.803042311372936	0.421950279359411	0.539325389335841
HCCS	ENSG00000004961	protein_coding	1952.04579921075	-0.209386076227332	0.0490406664908432	-4.26964173226374	1.95787203544655e-05	0.000106466669782837
DVL2	ENSG00000004975	protein_coding	1905.39149642814	0.0883127352671009	0.0523439055190836	1.68716366100928	0.0915718867200713	0.164013662987008
PRSS22	ENSG00000005001	protein_coding	2237.51808870144	-0.261306026106087	0.135490443432993	-1.92859377742989	0.0537813121477066	0.106485269224361
UPF1	ENSG00000005007	protein_coding	9495.93301369216	-0.00657391620173093	0.0548035955375708	-0.11995410405553	0.90451950500975	0.934053703527448
SKAP2	ENSG00000005020	protein_coding	3632.87047612301	0.0652599369154066	0.0653509999509925	0.998606554824651	0.31798532357208	0.435213844578752
SLC25A5	ENSG00000005022	protein_coding	22125.7466755198	-0.433305339452372	0.0683352983366267	-6.34087140906103	2.28469179292223e-10	3.10697168511371e-09
MCUB	ENSG00000005059	protein_coding	1052.30056899195	0.0829153873103649	0.0809174507090415	1.0246910472811	0.305508988673152	0.42200603493225
HOXA11	ENSG00000005073	protein_coding	306.399047214987	-0.744865460847172	0.206351134405469	-3.60969889016239	0.00030655264997985	0.00124272049863812
POLR2J	ENSG00000005075	protein_coding	2987.60814472237	-0.264803779118875	0.0727876616497292	-3.63803113216044	0.000274730222671793	0.00112857253814431
DHX33	ENSG00000005100	protein_coding	1863.59655059575	-0.119015331785552	0.0523781034883748	-2.27223446171485	0.0230723528576909	0.0526186175646433
MEOX1	ENSG00000005102	protein_coding	247.957936327282	1.34746504789772	0.129990281207314	10.3658907064654	3.54440716868479e-25	2.02737681618078e-23
THSD7A	ENSG00000005108	protein_coding	407.905436718494	1.14592798820618	0.105139108684595	10.8991601939848	1.16325960573029e-27	7.93956120359724e-26
LIG3	ENSG00000005156	protein_coding	2105.55729900581	-0.148445391950815	0.0550147082705751	-2.69828554249031	0.00696976291967808	0.0190932264351131
RPAP3	ENSG00000005175	protein_coding	2058.90388050151	-0.322513435044477	0.0461291267341268	-6.99153567123303	2.71893473639854e-12	4.94153424725732e-11
ACSM3	ENSG00000005187	protein_coding	1100.21602854454	-0.353978510529498	0.139584484389739	-2.53594453622181	0.01121444940558	0.028697785688181
REXO5	ENSG00000005189	protein_coding	400.86251044323	-0.484206687209608	0.0758870377117097	-6.38062443613994	1.76367349180312e-10	2.44048923426028e-09
CIAPIN1	ENSG00000005194	protein_coding	2474.50380775262	-0.261656386192619	0.0506378170205487	-5.16721299590067	2.37610431465905e-07	1.93251707716242e-06
SPPL2B	ENSG00000005206	protein_coding	3920.18988077977	-0.189364136613538	0.0605713289967218	-3.12629984763562	0.00177020958647439	0.00579442485962813
FAM214B	ENSG00000005238	protein_coding	1618.07109528442	-0.135934857938272	0.0790618651853865	-1.71934797667027	0.0855510289198741	0.155250280887327
COPZ2	ENSG00000005243	protein_coding	481.606535860038	1.2936844210016	0.103811812008089	12.461822946514	1.20582352678272e-35	1.36859615431943e-33
PRKAR2B	ENSG00000005249	protein_coding	947.857054874523	1.21193397331949	0.128008864100001	9.46757852934874	2.86405870231957e-21	1.25242435392255e-19
MSL3	ENSG00000005302	protein_coding	1999.742275513	-0.00822011484285169	0.0450849242716587	-0.182325133637166	0.855327575460983	0.89945719989606
CREBBP	ENSG00000005339	protein_coding	10847.8511585224	0.253342518968817	0.0483304713689583	5.24187974569464	1.58948952163703e-07	1.3418075759539e-06
TSPOAP1	ENSG00000005379	protein_coding	604.668133464572	0.107673100589756	0.13180475251923	0.816913643338063	0.413977780396379	0.531881044859707
MPO	ENSG00000005381	protein_coding	15.0683696569425	0.356944788479427	0.129085479740168	2.76518156184499	0.00568911208407083	0.0160337025852444
PON1	ENSG00000005421	protein_coding	49.3378900608603	-0.807510356589441	0.240472079345567	-3.35802126711359	0.000785025730294564	0.00284102139294838
GCFC2	ENSG00000005436	protein_coding	1279.32102633787	-0.188990027602645	0.0458636378220609	-4.12069422700131	3.77732473531381e-05	0.000191952249126164
WDR54	ENSG00000005448	protein_coding	603.472459241592	-0.015689305270029	0.0818708866866122	-0.191634730060821	0.848028336019565	0.894398290838338
CROT	ENSG00000005469	protein_coding	816.215437222051	-0.0261113964369143	0.0963834523912102	-0.270911611787166	0.786459013972221	0.848554515363802
ABCB4	ENSG00000005471	protein_coding	100.236045560871	0.747720988292003	0.111010275955487	6.73560156351495	1.63253081880195e-11	2.66842181440875e-10
KMT2E	ENSG00000005483	protein_coding	8586.86965655638	-0.0176202034845813	0.0556547115525092	-0.316598595034617	0.751548201982723	0.822044046794311
RHBDD2	ENSG00000005486	protein_coding	7766.7119673207	-0.260368840511516	0.0717882087404	-3.62690259417198	0.000286841437825519	0.00117184344416836
SOX8	ENSG00000005513	protein_coding	285.377483971189	0.264150284874587	0.186938323878777	1.41303441367047	0.157645605719209	0.252167116828459
IBTK	ENSG00000005700	protein_coding	5545.68770542518	-0.432725431881822	0.0661876224313888	-6.53786034285176	6.24051545773639e-11	9.32238137308168e-10
ZNF195	ENSG00000005801	protein_coding	1780.80166914497	-0.466721381931453	0.0630127315571033	-7.40677908096243	1.29403759472248e-13	2.8086788481585e-12
MYCBP2	ENSG00000005810	protein_coding	5673.35230816666	0.107208935352609	0.061291889516366	1.74915370040896	0.0802644548220151	0.147474146738532
FBXL3	ENSG00000005812	protein_coding	3706.96838800587	-0.0644085212064814	0.0448259272718988	-1.43685864691212	0.150758162188559	0.243479758822548
ITGAL	ENSG00000005844	protein_coding	2037.28683736204	0.901853822605817	0.124026170017454	7.27148006327131	3.55569860882024e-13	7.30031177380829e-12
PDK2	ENSG00000005882	protein_coding	2176.51319309107	0.018790229583735	0.072316105953903	0.259834643139007	0.794991327120352	0.854774882677638
ITGA3	ENSG00000005884	protein_coding	16803.0109861038	0.00208164317603196	0.103609901513654	0.0200911606479777	0.983970651504696	0.989574195964789
ZFX	ENSG00000005889	protein_coding	2684.41881349491	0.0958463324825804	0.0554541904611281	1.72838755169938	0.0839187657663648	0.152975244615505
LAMP2	ENSG00000005893	protein_coding	10633.1504564231	-0.151306702298753	0.0570033981942529	-2.65434530382099	0.00794624653785036	0.0213672509123787
ITGA2B	ENSG00000005961	protein_coding	34.6169319216224	-0.125340941093497	0.131420885232858	-0.953736849903358	0.340216862226396	0.458404381680751
ASB4	ENSG00000005981	protein_coding	132.098481368051	0.0623348463794623	0.306224759162227	0.203559132677575	0.838698031800267	0.887773687354838
GDE1	ENSG00000006007	protein_coding	6177.56426819079	-0.0920925937609355	0.0508962385721693	-1.80941846282709	0.0703860169748128	0.132703219953969
REX1BD	ENSG00000006015	protein_coding	1468.4025169377	-0.0443285934444835	0.0580771426829355	-0.763270908255414	0.445301848070948	0.561868036865835
CRLF1	ENSG00000006016	protein_coding	213.20487408023	1.70706796479103	0.150898976030313	11.3126543976555	1.13599933858585e-29	8.78651127013101e-28
OSBPL7	ENSG00000006025	protein_coding	2311.06148327517	-0.249151293284066	0.0967808081992623	-2.57438740097197	0.0100417766001067	0.026082798186762
TMEM98	ENSG00000006042	protein_coding	3996.05628607309	0.0329022829202864	0.0914187852780671	0.359907242479848	0.718916500763117	0.796800767571618
YBX2	ENSG00000006047	protein_coding	865.330484460079	-0.477770716727505	0.168496230354436	-2.83549795578513	0.00457543078870585	0.0132491275567691
KRT33A	ENSG00000006059	protein_coding	2.6120091104734	-1.8315375581802	0.418735298458555	-4.37397459665436	1.22004582673622e-05	6.93225948599012e-05
MAP3K14	ENSG00000006062	protein_coding	1768.90469409344	0.400562127898582	0.0758208941691975	5.28300453704372	1.27082242911604e-07	1.09419414298267e-06
ABCC8	ENSG00000006071	protein_coding	55.2234099919418	-0.253127145849134	0.201454929421793	-1.25649517028771	0.208936495901461	0.314479096937686
CACNG3	ENSG00000006116	protein_coding	2.85612882547615	0.66512455264962	0.285061054027891	2.33327051609282	0.0196339518721622	0.0459864592472314
TMEM132A	ENSG00000006118	protein_coding	2907.73278523442	0.232481339721608	0.102110554073378	2.27676112260193	0.0228004942944844	0.0521286869851899
AP2B1	ENSG00000006125	protein_coding	21752.9819707414	-0.115978493311675	0.0589109466366848	-1.96870870242396	0.0489865514022185	0.0985212340887927
TAC1	ENSG00000006128	protein_coding	62.4643048535074	2.77285763787778	0.30388512341037	9.12469029993707	7.19416558855998e-20	2.84761537132758e-18
ZNF263	ENSG00000006194	protein_coding	1643.39787452512	-0.0267070419537621	0.043449507678319	-0.614668459571264	0.538773693295215	0.647161409038751
CX3CL1	ENSG00000006210	protein_coding	2787.82507366028	0.638817573891401	0.147812845638001	4.32180011915805	1.54761359571241e-05	8.59148382926428e-05
SPATA20	ENSG00000006282	protein_coding	3456.06939727311	-0.100765668068625	0.0680355002577385	-1.48107484602737	0.138586629940538	0.227750406372942
CACNA1G	ENSG00000006283	protein_coding	35.1635152592469	0.846348123462603	0.145871594186591	5.80200777390558	6.55255231592062e-09	7.08065382584944e-08
TNFRSF12A	ENSG00000006327	protein_coding	4494.13354265494	0.300689928397672	0.106849604711416	2.81414170141096	0.00489076645156207	0.0140430893217195
DLX6	ENSG00000006377	protein_coding	119.774923668024	-0.870672834474749	0.258492729368331	-3.3682681776094	0.000756419799460169	0.00275089968399588
MAP3K9	ENSG00000006432	protein_coding	1346.94205040982	-0.617948834914703	0.0823525247648952	-7.50370236588204	6.20400847517713e-14	1.39949020123167e-12
RALA	ENSG00000006451	protein_coding	4418.57971541032	-0.342319331182485	0.0482596554422731	-7.09328170798811	1.30968472132592e-12	2.48490782193871e-11
BAIAP2L1	ENSG00000006453	protein_coding	8407.41129426525	-0.325696101130711	0.101811631943262	-3.19900678256701	0.0013790192449014	0.0046698038888525
KDM7A	ENSG00000006459	protein_coding	2986.22950381872	-0.264456031715681	0.0741030505019741	-3.56876039413028	0.000358674259234387	0.00143025112988719
ETV1	ENSG00000006468	protein_coding	881.433380414676	0.471336434519972	0.117236224043357	4.02039931229497	5.80995775114909e-05	0.000282075878244052
AGK	ENSG00000006530	protein_coding	1681.28203265942	-0.249442100753603	0.0503386782137273	-4.95527712695444	7.22272704902658e-07	5.33720958398223e-06
ALDH3B1	ENSG00000006534	protein_coding	3676.4396877564	-0.0100362901070607	0.115606377336752	-0.0868143292633923	0.93081909752314	0.952970225986688
TTC22	ENSG00000006555	protein_coding	2733.60350526003	-0.599572708366024	0.110118155725103	-5.44481247817832	5.1859989921765e-08	4.77885880492353e-07
PHTF2	ENSG00000006576	protein_coding	1483.87513968661	0.212290310345946	0.0546996311842191	3.88101904436957	0.000104019694239101	0.000475837577840255
CCL26	ENSG00000006606	protein_coding	78.4003931086553	0.752055100834735	0.171121036036527	4.39487229772384	1.10837892443438e-05	6.3605292118932e-05
FARP2	ENSG00000006607	protein_coding	4693.40298110401	-0.232523906716542	0.0540781076173521	-4.29977891167796	1.70968584078755e-05	9.41053866179784e-05
USH1C	ENSG00000006611	protein_coding	4775.10224500978	-0.422257047786719	0.109246067268126	-3.86519220641928	0.000111001751146785	0.000503807103268392
GGCT	ENSG00000006625	protein_coding	2337.62372339846	-0.625527465315406	0.065895493706324	-9.49271991349195	2.25083137033972e-21	9.8940591837901e-20
DBF4	ENSG00000006634	protein_coding	1568.11924038421	-0.674634528166322	0.0731889462633182	-9.21771063268394	3.03510944017856e-20	1.23924229987953e-18
TBXA2R	ENSG00000006638	protein_coding	259.394889000189	0.967714246509651	0.0810147629271173	11.9449124029435	6.90230368770502e-33	6.50400470811413e-31
IFRD1	ENSG00000006652	protein_coding	2258.9293935138	-0.384981411158879	0.0616288951464921	-6.24676801756347	4.19032697690673e-10	5.49431060806407e-09
LGALS14	ENSG00000006659	protein_coding	3.59634342607917	-0.927323117710742	0.423338744954155	-2.19049904778067	0.0284880637830617	0.0626839172907161
COX10	ENSG00000006695	protein_coding	1268.77197021188	-0.208872768123124	0.0505602029797074	-4.13116949326639	3.60922333024333e-05	0.0001842440294528
GTF2IRD1	ENSG00000006704	protein_coding	3061.4128685885	-0.288929126525239	0.073098989942603	-3.95257344529802	7.73151874888441e-05	0.000364574565820096
PAF1	ENSG00000006712	protein_coding	3090.6445964602	0.0712909871626986	0.0560123896254955	1.27277174995313	0.203099048499274	0.307574694688399
VPS41	ENSG00000006715	protein_coding	3757.46822503024	-0.00518686897098035	0.0498551512013603	-0.104038777257561	0.917138575728907	0.942786274893451
ARHGAP44	ENSG00000006740	protein_coding	1211.55092370599	-0.0326186852082036	0.105846251528534	-0.308170433408408	0.757952649074299	0.826916073048719
ELAC2	ENSG00000006744	protein_coding	4311.07250132093	-0.0890110033344897	0.0498742155701762	-1.78470984088453	0.0743083938812618	0.138638914327542
SCIN	ENSG00000006747	protein_coding	931.812603517922	-0.528111962405066	0.156214358827372	-3.38068770610689	0.00072304670220716	0.00264629853538964
ARSD	ENSG00000006756	protein_coding	4062.54772085858	-0.208555038885204	0.0769686647887413	-2.7096096763226	0.00673624297332418	0.0185440357471894
PNPLA4	ENSG00000006757	protein_coding	898.924219617639	-0.365287720611776	0.0980316845241151	-3.72622099054024	0.000194372005645127	0.000829291002628689
MYH13	ENSG00000006788	protein_coding	23.1212457375466	-0.0884444926293969	0.1804031567757	-0.490260227205239	0.623949767367826	0.720843380311239
ADIPOR2	ENSG00000006831	protein_coding	5193.08096208983	-0.152030092956704	0.0669562438820692	-2.27058873291154	0.0231718861715859	0.0527966100450349
CDKL3	ENSG00000006837	protein_coding	41.0645874807052	0.064193373686793	0.0727373546479669	0.882536545320834	0.377486726028484	0.495994042784712
UPP2	ENSG00000007001	protein_coding	8.6397200115185	0.167743334322357	0.14338373156024	1.16989098063669	0.242044843984722	0.352751585155135
PRSS21	ENSG00000007038	protein_coding	792.546147174751	-0.469119785775423	0.251896687006238	-1.86234996319664	0.0625537771786796	0.120477563451936
MARK4	ENSG00000007047	protein_coding	2475.44100662239	0.0913857974536671	0.0576128140900837	1.58620610530803	0.112692563289826	0.193485511577634
PROM1	ENSG00000007062	protein_coding	6350.66574675113	-0.433919957554763	0.168015148580057	-2.58262401469119	0.00980521151910605	0.0255615439268933
CCDC124	ENSG00000007080	protein_coding	2910.01344964207	0.0722227466737941	0.0672007011733139	1.07473204018405	0.282494714585437	0.397369814225106
CEACAM21	ENSG00000007129	protein_coding	88.4652380808367	0.81151755192861	0.114220360447245	7.10484145515741	1.20460743910194e-12	2.29415942408453e-11
PAFAH1B1	ENSG00000007168	protein_coding	6599.41044424504	0.134490835603937	0.0410623183654004	3.27528597891493	0.00105555060546452	0.00368971516576901
NOS2	ENSG00000007171	protein_coding	2091.4276830001	-0.799835920704605	0.237069296802871	-3.37384862355115	0.000741251181355968	0.0027044985492123
DNAH9	ENSG00000007174	protein_coding	45.4482777933604	0.0880643328613783	0.176988154012527	0.497571904474157	0.618785810506642	0.716598604344094
KIAA0100	ENSG00000007202	protein_coding	11321.7246662617	-0.065877875843104	0.0576967428563482	-1.1417954044152	0.253539073034834	0.365702028843321
SLC13A2	ENSG00000007216	protein_coding	626.024162667823	-0.229191466605134	0.29321156489969	-0.781659027274531	0.434414987032324	0.551463475418851
GAS7	ENSG00000007237	protein_coding	2602.15041408579	1.49245239516089	0.0986107645633831	15.1347817022715	9.54970620743397e-52	3.4451929387062e-49
TRAPPC6A	ENSG00000007255	protein_coding	874.438602340355	-0.287759724161592	0.0866226293185957	-3.32199249116787	0.000893770990553709	0.00318257835729669
MATK	ENSG00000007264	protein_coding	166.692191171385	0.795895606019491	0.113872534760772	6.98935531462034	2.76152235624618e-12	5.01172151084893e-11
CEACAM7	ENSG00000007306	protein_coding	2308.28727044917	-0.785984422274597	0.247247101802961	-3.17894291396375	0.00147813199045338	0.00495427781815839
CD79B	ENSG00000007312	protein_coding	400.941555420075	1.40193887596057	0.17194737166089	8.15330215529807	3.54119370274956e-16	1.02554512812369e-14
SCN4A	ENSG00000007314	protein_coding	33.0243033945768	0.865567230722042	0.162199856707654	5.33642413927729	9.47975068758473e-08	8.31816831094236e-07
ST7L	ENSG00000007341	protein_coding	690.561054944427	-0.0649252545507569	0.0361181492260422	-1.7975797747672	0.0722436258017478	0.135552745685745
TKTL1	ENSG00000007350	protein_coding	106.648753087481	-1.01120232531149	0.272973278329866	-3.70440041420294	0.000211891329692964	0.000895339696210366
PAX6	ENSG00000007372	protein_coding	298.734088705863	-0.182727670842942	0.121118117242272	-1.50867331001713	0.131382289434868	0.218251719921289
RPUSD1	ENSG00000007376	protein_coding	1889.61960933148	-0.115512501020426	0.0725348304226179	-1.59251080270543	0.111269977774589	0.191550931097215
RHBDF1	ENSG00000007384	protein_coding	2506.87109441126	-0.0426735123971161	0.0709107137836842	-0.601792171029237	0.547312487115691	0.654352273328257
LUC7L	ENSG00000007392	protein_coding	1509.08795631209	0.00471720639533874	0.0532441724812285	0.0885957312417959	0.929403200721262	0.951925848856846
CACNA2D2	ENSG00000007402	protein_coding	284.825495620769	0.53381318991631	0.150252854885278	3.55276570501034	0.000381203823290886	0.00151019385857344
BAIAP3	ENSG00000007516	protein_coding	308.017991834744	0.0273573273014055	0.136839869597531	0.199922196519684	0.841541430560248	0.889627499284309
TSR3	ENSG00000007520	protein_coding	1872.00196300021	0.163405170004863	0.0634289904653584	2.57619061577381	0.00998955589718325	0.0259605093747895
PIGQ	ENSG00000007541	protein_coding	2934.49448043402	0.121534126125543	0.0601837508966598	2.01938437393553	0.043447284392166	0.0892827729186723
CRAMP1	ENSG00000007545	protein_coding	1101.87848606894	0.0833489703874714	0.0524992664729389	1.58762161811221	0.11237192677721	0.193066262058596
TEAD3	ENSG00000007866	protein_coding	3724.08524774072	0.274399818003284	0.0686169200385604	3.99901099975166	6.36077241760192e-05	0.000306315343722178
SELE	ENSG00000007908	protein_coding	590.353844366784	0.946166693416024	0.159424458006404	5.93489045061091	2.94041766747119e-09	3.3714036490392e-08
DNAJC11	ENSG00000007923	protein_coding	2190.28590293551	-0.192260049668417	0.0587374495039199	-3.27321072488151	0.00106333170850907	0.00371305963783654
FMO3	ENSG00000007933	protein_coding	360.970392976114	0.422776979256628	0.122836529513234	3.44178544389013	0.000577888411561249	0.00217491877814635
MYLIP	ENSG00000007944	protein_coding	2161.58442451451	0.226668901565945	0.0660698657129368	3.4307456072453	0.000601924795352092	0.00225329199813579
NOX1	ENSG00000007952	protein_coding	723.127967339427	-1.15026946363947	0.228972044738904	-5.02362401904181	5.07054558382619e-07	3.85573691361502e-06
E2F2	ENSG00000007968	protein_coding	989.234649380926	-0.523203448920256	0.102317099663384	-5.11354847470811	3.16162573992542e-07	2.51075835293103e-06
PSMB1	ENSG00000008018	protein_coding	8145.24738129929	-0.405386999749731	0.0502271490823193	-8.07107325731998	6.96828892730468e-16	1.95417750611537e-14
SYN1	ENSG00000008056	protein_coding	284.709410184471	0.41150663507036	0.142230338063087	2.89324092647402	0.00381288699715135	0.011317435564476
JARID2	ENSG00000008083	protein_coding	2056.58323137354	0.0776169814771747	0.0638008404091819	1.21655108270336	0.223775064148691	0.332059727449217
CDKL5	ENSG00000008086	protein_coding	1322.07406855945	0.295307729619884	0.0807683547728118	3.65623059242121	0.000255951135542004	0.00105944304235535
CAMK1G	ENSG00000008118	protein_coding	45.2450645272453	0.662835390955104	0.0918123400337964	7.2194586338951	5.21949423331198e-13	1.04653035030523e-11
CDK11A	ENSG00000008128	protein_coding	539.905631066214	-0.237036110438128	0.0672184649536508	-3.52635411417936	0.000421323213208576	0.00164665878894417
NADK	ENSG00000008130	protein_coding	4800.01974650593	-0.107018723838455	0.0527881558915894	-2.02732453958494	0.0426292334895934	0.0878411609423889
TFAP2B	ENSG00000008196	protein_coding	7.1741941402399	-0.711883706588698	0.262047666265808	-2.71661914312413	0.00659524525841607	0.0182114729794336
TFAP2D	ENSG00000008197	protein_coding	3.28948732064463	-0.0435694737858123	0.363895358152555	-0.119730776471039	0.904696419626044	0.934108368977223
DLEC1	ENSG00000008226	protein_coding	74.9373531426908	0.00867386179496241	0.0964588348831388	0.0899229376497333	0.928348453383263	0.951153497324612
CYTH3	ENSG00000008256	protein_coding	2805.03700663458	0.544718029089673	0.0642745756223942	8.47485998647162	2.35362435965534e-17	7.63484300148442e-16
ADAM22	ENSG00000008277	protein_coding	431.448090917418	0.527647423367757	0.117728924289142	4.48188435045796	7.39868370523802e-06	4.41760631162616e-05
SYPL1	ENSG00000008282	protein_coding	9222.1116743458	-0.287238834533193	0.0591401042344658	-4.8569213438382	1.1922492619805e-06	8.4243051867444e-06
CYB561	ENSG00000008283	protein_coding	6031.37565348323	-0.208685577676192	0.0698271829280516	-2.98860084175552	0.00280257999795606	0.0086654366670809
SPAG9	ENSG00000008294	protein_coding	5603.24481035755	0.0309634415763139	0.0526313407896461	0.588308052041971	0.556325541900867	0.662368500148207
CELSR3	ENSG00000008300	protein_coding	1694.94611594092	-0.402578254107707	0.130095186233341	-3.09449000968902	0.00197151574256693	0.0063695609038462
AASS	ENSG00000008311	protein_coding	304.499648805027	0.473815862979911	0.100200260845756	4.72868891738	2.25974303870656e-06	1.50690311138041e-05
PLEKHG6	ENSG00000008323	protein_coding	2807.21837489319	-0.318996718329376	0.118699428281341	-2.68743264351107	0.00720036227000141	0.0196386595296987
SS18L2	ENSG00000008324	protein_coding	968.151808007851	-0.391966916594573	0.056416816522179	-6.94769646281761	3.71298799366994e-12	6.60556127496609e-11
MPND	ENSG00000008382	protein_coding	923.680951427444	0.0811966829645461	0.0680663970930436	1.19290408237054	0.232906940242703	0.342567658663275
MGST1	ENSG00000008394	protein_coding	7463.7547503492	-0.740730096663051	0.122334670312998	-6.05494823967618	1.40462822141994e-09	1.69599707337454e-08
CRY1	ENSG00000008405	protein_coding	1586.23172705869	-0.156900164879419	0.0491502750934731	-3.19225405312644	0.00141167108883451	0.00475931324235796
PGLYRP1	ENSG00000008438	protein_coding	13.6489574093741	0.216493775280074	0.129999846716675	1.66533869652867	0.0958452024038012	0.170003639606981
NFIX	ENSG00000008441	protein_coding	10296.8286707763	0.497474408854504	0.0871300899767438	5.70955922330949	1.13269137976996e-08	1.17641051856963e-07
ST3GAL1	ENSG00000008513	protein_coding	3871.22609599651	0.253811405291252	0.105036005638331	2.4164228613681	0.0156738469151208	0.0381273894014357
MMP25	ENSG00000008516	protein_coding	343.241909819768	0.341628644005391	0.112570116705238	3.03480758485787	0.00240689188914023	0.0075880897871614
IL32	ENSG00000008517	protein_coding	11022.6443998504	0.137144699692604	0.117129240064422	1.17088354382879	0.241645590637475	0.352261201441018
PKD1	ENSG00000008710	protein_coding	6595.6150402155	0.943988665825854	0.0834663511237195	11.3098111168968	1.17341855729227e-29	9.06205673901538e-28
MAPK8IP2	ENSG00000008735	protein_coding	901.323077501491	-0.143830087231041	0.183397824337672	-0.784251872945998	0.432892332966801	0.550081592602063
MED24	ENSG00000008838	protein_coding	8283.5038206612	-0.734349753718952	0.0982485515058823	-7.4744079425434	7.75522134837539e-14	1.72856559859839e-12
RHOBTB2	ENSG00000008853	protein_coding	1743.84234035197	0.160264716961889	0.075137376150988	2.13295599569299	0.0329283361670146	0.070785761855178
HEATR5B	ENSG00000008869	protein_coding	2438.3201367487	-0.202788754490784	0.0466923694387338	-4.34308125564001	1.40498139099934e-05	7.87060726654874e-05
SEC62	ENSG00000008952	protein_coding	14257.1879797952	0.0369748741657583	0.0646087653414154	0.572288821344443	0.567126321719362	0.671712804706043
RPS20	ENSG00000008988	protein_coding	52720.5386094692	-0.23311523956793	0.0713618991136348	-3.26666249726235	0.00108823333054892	0.00378587965463799
CSDE1	ENSG00000009307	protein_coding	25839.2311822111	0.0896541231050722	0.0468473035701673	1.91375204702635	0.05565184530337	0.109484974515534
UBE3C	ENSG00000009335	protein_coding	7033.70137670193	-0.149208301323718	0.0508696808131856	-2.93314797613283	0.00335543924866645	0.0101292911441274
REV3L	ENSG00000009413	protein_coding	2504.96742744988	0.301071371109605	0.0683053720189107	4.40772610134166	1.04461529046872e-05	6.03389575431196e-05
TENM1	ENSG00000009694	protein_coding	173.949196809379	0.460325605815952	0.199502510428544	2.30736748538724	0.0210343422578217	0.0487465139219876
PAX7	ENSG00000009709	protein_coding	4.63592724413256	-0.388449616539996	0.284611727213568	-1.36484051568441	0.172303181570594	0.270407258229065
MASP2	ENSG00000009724	protein_coding	99.7525013388076	0.176333875392781	0.112519071894492	1.5671465505699	0.117080440473675	0.199479888240586
IYD	ENSG00000009765	protein_coding	1747.23719385569	-0.539387980116628	0.173692413525356	-3.1054204911367	0.00190008696335413	0.0061699686420295
FAM76A	ENSG00000009780	protein_coding	808.07673107816	0.0541740201097544	0.0459733077961492	1.17837986228809	0.238645202241677	0.348899684755991
TRAF3IP3	ENSG00000009790	protein_coding	439.268867884078	1.03602137417468	0.121915620953984	8.49785586184821	1.93124707386172e-17	6.31336543427403e-16
POMT2	ENSG00000009830	protein_coding	1108.45052196131	-0.0548207611445365	0.0529957923541927	-1.03443610726955	0.300932331788708	0.416987360264809
VTA1	ENSG00000009844	protein_coding	3850.87365140355	-0.39690892773863	0.050061316221718	-7.92845569582607	2.21887789649821e-15	5.92954107023694e-14
MLXIPL	ENSG00000009950	protein_coding	1675.73827539305	-0.918108772847029	0.189587150211159	-4.84267405161402	1.28103337116956e-06	8.9937659824383e-06
BAZ1B	ENSG00000009954	protein_coding	8919.07950848869	-0.102472683008335	0.0404937497790522	-2.53058023935696	0.0113874035618734	0.0290843788470058
RANBP9	ENSG00000010017	protein_coding	4039.25767667693	-0.067151889483622	0.0479869265691384	-1.39937883679362	0.161699409744261	0.257275456399742
ETV7	ENSG00000010030	protein_coding	1166.51443840017	-0.000967721930841695	0.115754923294826	-0.00836009305951436	0.993329688520326	0.995549558763072
SPRTN	ENSG00000010072	protein_coding	898.348130205906	-0.240968516892856	0.0442746264150225	-5.44258724250003	5.25122276700917e-08	4.83719694133379e-07
EEF1AKNMT	ENSG00000010165	protein_coding	2259.97737527772	-0.183138553870489	0.0474077822214619	-3.86304832854173	0.00011198084297296	0.000507384626898293
DYRK4	ENSG00000010219	protein_coding	1023.12847297164	0.0672638991569942	0.0688299677697192	0.977247285398062	0.328446743542093	0.446112964731725
ZNF207	ENSG00000010244	protein_coding	11203.6264320517	-0.263508006198867	0.0322091881967743	-8.1811439825502	2.81161705902098e-16	8.22271817023583e-15
UQCRC1	ENSG00000010256	protein_coding	12508.2959355712	-0.345477523190426	0.0645699356854993	-5.35043932633204	8.77409666302497e-08	7.75014515843656e-07
STARD3NL	ENSG00000010270	protein_coding	1645.3394015337	-0.157881705216317	0.0585833483383656	-2.69499285538315	0.00703901403538903	0.0192547643249392
CD9	ENSG00000010278	protein_coding	15456.2505283985	-0.236198619116387	0.0881994276749533	-2.67800625630887	0.00740618349494506	0.0201098924670281
HHATL	ENSG00000010282	protein_coding	2.31388252342272	0.109423929350931	0.263230020930744	0.415696997493006	0.677631738606272	0.763664373380346
NCAPD2	ENSG00000010292	protein_coding	8949.94266419848	-0.28859383908158	0.0692396018510396	-4.16804590676957	3.07222069822025e-05	0.000159376182010076
IFFO1	ENSG00000010295	protein_coding	506.858285214419	1.0911944072866	0.0713611930032698	15.2911458085713	8.7595324698428e-53	3.59689192239309e-50
GIPR	ENSG00000010310	protein_coding	175.789179079915	-0.472111102373953	0.131924797115434	-3.57863807788052	0.000345389377039559	0.00138285836829188
PHF7	ENSG00000010318	protein_coding	238.117978111216	-0.139487354005344	0.0665825175341205	-2.09495463931449	0.0361750249920453	0.076565896462022
SEMA3G	ENSG00000010319	protein_coding	671.214844308711	1.15059659258942	0.097624514088877	11.7859392523267	4.61249329308936e-32	4.08707366235201e-30
NISCH	ENSG00000010322	protein_coding	4628.55949527573	0.355321025839104	0.0528223607121403	6.72671613022854	1.73534815092539e-11	2.8255070618565e-10
STAB1	ENSG00000010327	protein_coding	4182.07700973247	1.03815353714045	0.0851174811718338	12.1967135639816	3.23623799435718e-34	3.32897499757634e-32
FUZ	ENSG00000010361	protein_coding	496.930121544415	0.400981905578266	0.122151483077396	3.28266096715503	0.00102832257933329	0.00360201737390848
SLC6A13	ENSG00000010379	protein_coding	10.3036112222462	-0.590701872275462	0.179659527809243	-3.28789616380742	0.00100939061190071	0.00354159719592006
IDS	ENSG00000010404	protein_coding	7894.1801510174	0.324588882758084	0.0712791056937652	4.5537732214628	5.2692158257231e-06	3.25186074914219e-05
PRSS3	ENSG00000010438	protein_coding	4733.68097861838	-0.859520876894929	0.12893349581899	-6.66638929965581	2.62173268971321e-11	4.14836632078149e-10
ZNF200	ENSG00000010539	protein_coding	675.17028620827	-0.208644224697272	0.0458966144391806	-4.54596111819435	5.4685131702518e-06	3.36130211378737e-05
CD4	ENSG00000010610	protein_coding	3710.92414246704	0.86182919381097	0.101332142536898	8.50499330453958	1.81606074296104e-17	5.94836445815391e-16
LRRC23	ENSG00000010626	protein_coding	290.011612185507	-0.0209560356508185	0.0729910709963616	-0.287104098689867	0.774032613936474	0.839108504659573
BTK	ENSG00000010671	protein_coding	461.631423342217	0.791444586982909	0.127607993209539	6.20215526533135	5.56950884513239e-10	7.18516432288894e-09
HFE	ENSG00000010704	protein_coding	793.155096891738	-0.15302746069789	0.0733262148992992	-2.0869406788288	0.036893497164647	0.0778224131847154
SCMH1	ENSG00000010803	protein_coding	2642.77037804383	0.245925279864935	0.0606190574693627	4.05689712330528	4.97289730736444e-05	0.000245135784016256
FYN	ENSG00000010810	protein_coding	2614.58287198065	0.669802220059147	0.068273442380121	9.81058222214633	1.01381901788142e-22	4.89999589819491e-21
HIVEP2	ENSG00000010818	protein_coding	3427.1473597624	0.324715902548616	0.0703425119149512	4.61621135937283	3.90808934347184e-06	2.48252884506015e-05
FMO1	ENSG00000010932	protein_coding	236.310609264923	1.53373921555657	0.133356336085788	11.5010599464124	1.30305313271726e-30	1.05301287318641e-28
ELOA	ENSG00000011007	protein_coding	3587.87650445095	-0.154514921084012	0.041888629804897	-3.68870793348195	0.000225395778185671	0.000945441787959778
LYPLA2	ENSG00000011009	protein_coding	4665.03546552666	-0.189101630552844	0.0635454347695389	-2.97584918946045	0.00292178506226411	0.00898615260868185
CLCN6	ENSG00000011021	protein_coding	1284.67338776079	0.177631837172313	0.0589409045455537	3.01372770814921	0.00258059302657772	0.00806347512950761
MRC2	ENSG00000011028	protein_coding	5921.61373015509	1.44976128903932	0.0864654200787943	16.7669490036384	4.25819115103715e-63	4.4805929263632e-60
NME1-NME2	ENSG00000011052	protein_coding	39.878548389244	-0.50979546215162	0.104268635503048	-4.88925034543795	1.01220703135888e-06	7.24642672329455e-06
SLC6A7	ENSG00000011083	protein_coding	75.0617982102732	-0.775190002504743	0.204857933688282	-3.78403700822393	0.000154304863739007	0.000674770654382879
TSPAN9	ENSG00000011105	protein_coding	2067.09280921636	0.880142144329539	0.0681210495114941	12.9202669459905	3.45939181052773e-38	4.64267020593545e-36
BTBD7	ENSG00000011114	protein_coding	2873.88823442826	-0.0615054411175744	0.0453396039505617	-1.35655003040256	0.174924228366734	0.273594017159626
APBA3	ENSG00000011132	protein_coding	1255.43705951737	0.268652460181246	0.0503320298888927	5.33760432023689	9.4182715233603e-08	8.27140740445764e-07
MKS1	ENSG00000011143	protein_coding	701.382185813681	-0.234888558068784	0.0474772941356727	-4.94738721624612	7.52162582459929e-07	5.53621036903288e-06
ABHD5	ENSG00000011198	protein_coding	961.584187688223	-0.0816137562288773	0.0623637362249331	-1.30867329588005	0.190645041110458	0.292737798382142
ANOS1	ENSG00000011201	protein_coding	818.98821024023	1.00538591878207	0.122624958297477	8.19886858875081	2.42660013586018e-16	7.14637277328806e-15
AKAP8L	ENSG00000011243	protein_coding	1722.175146393	-0.0195385615769038	0.0396024701509803	-0.493367244578813	0.621753122383666	0.719029284064474
MBTD1	ENSG00000011258	protein_coding	1740.85851930766	-0.246654618249408	0.0533434392315999	-4.62389793013746	3.76595231531553e-06	2.40251299216422e-05
UTP18	ENSG00000011260	protein_coding	1873.21815141927	-0.366840636351386	0.0444626102573553	-8.250542067325	1.57677659522072e-16	4.7179061312093e-15
RNF216	ENSG00000011275	protein_coding	3874.52487777928	0.224070605625513	0.0462030939109479	4.84968833596702	1.23655611726332e-06	8.71177846486518e-06
TTC19	ENSG00000011295	protein_coding	2885.91730373722	-0.245677140931594	0.0588418515480028	-4.17521091652209	2.97710092979562e-05	0.000154982927912995
PTBP1	ENSG00000011304	protein_coding	25489.4224522679	-0.171815032630301	0.0433367191012302	-3.96465252085553	7.35029381229685e-05	0.000348583370495471
DPF1	ENSG00000011332	protein_coding	83.3243673144343	-0.246352390297304	0.117947840947072	-2.08865536087136	0.036738757872061	0.0775416825237142
SYT7	ENSG00000011347	protein_coding	1791.16192262205	-0.269928769543348	0.20392866800982	-1.3236430766583	0.185621611683463	0.286676780151566
LARS2	ENSG00000011376	protein_coding	1707.26730044366	-0.239994086963582	0.0607135202320126	-3.95289362314128	7.72117684168087e-05	0.000364188904317123
PIK3C2A	ENSG00000011405	protein_coding	6391.2975733377	-0.0504096061523821	0.0485717597173319	-1.03783775687242	0.299345595428507	0.415272844359493
PLAUR	ENSG00000011422	protein_coding	5479.42554934099	0.145174445012534	0.103269138800565	1.40578731166624	0.159787290888685	0.254996262154091
ANLN	ENSG00000011426	protein_coding	4544.30911786112	-0.606238075437834	0.0858248451817424	-7.06366640282388	1.62165794559927e-12	3.03802217575602e-11
WIZ	ENSG00000011451	protein_coding	5933.48720225523	0.153628544861498	0.0529016983015685	2.90403805159017	0.00368383384611753	0.0109970707231756
RABGAP1	ENSG00000011454	protein_coding	3799.39426786992	0.130687050894135	0.0581091256024031	2.24899358817285	0.0245129040088528	0.055345250012299
DCN	ENSG00000011465	protein_coding	23305.396600389	1.75278795323279	0.105402743969456	16.6294338005158	4.26606513468716e-62	4.14357984149316e-59
QPCTL	ENSG00000011478	protein_coding	711.825086818031	-0.125561548771543	0.0689200865442936	-1.82184258707869	0.0684788737994704	0.129727410036752
PPP5C	ENSG00000011485	protein_coding	4315.45023640961	-0.0833168653119393	0.0525452448907147	-1.58562141037166	0.112825216420353	0.193654020449357
CEP68	ENSG00000011523	protein_coding	1790.51718691205	0.431707783145901	0.0623377324099665	6.92530457005973	4.35038525529986e-12	7.68268909403601e-11
MAP4K3	ENSG00000011566	protein_coding	3149.2980785451	-0.294183246491535	0.0589398455869338	-4.99124562614653	5.99911505095923e-07	4.49884638275869e-06
ZBTB32	ENSG00000011590	protein_coding	73.2978702562557	0.136872068502863	0.113772009918202	1.20303815148619	0.22896155722873	0.338004892027927
TYROBP	ENSG00000011600	protein_coding	4403.32324699219	0.745067755686435	0.114448080864247	6.51009392259009	7.51038312804028e-11	1.10526492030283e-09
TMEM159	ENSG00000011638	protein_coding	1467.09317995717	0.0834248973850539	0.0776984697604712	1.07370064870307	0.282956870540298	0.397909083984264
GABRA3	ENSG00000011677	protein_coding	221.437744295273	-0.862421026365961	0.323081465974206	-2.66936088012803	0.00759957483323757	0.0205510374311897
BRCA1	ENSG00000012048	protein_coding	1897.14731683465	-0.325946328944902	0.0774955406396846	-4.20600109702297	2.59928970789071e-05	0.000137095160063112
ERCC1	ENSG00000012061	protein_coding	2615.69552030182	0.0528302368775773	0.0535519692564757	0.986522766783015	0.323876648850707	0.441369540324392
CD22	ENSG00000012124	protein_coding	712.204511015292	1.1059548458281	0.194373878369093	5.68983268280538	1.27163911215251e-08	1.31101605710322e-07
SEMA3B	ENSG00000012171	protein_coding	3511.69107268628	-0.13115727818873	0.125622663521488	-1.04405745358436	0.296458808861182	0.412168163927321
MBTPS2	ENSG00000012174	protein_coding	1793.00720999121	-0.0698622007369982	0.0600055700067	-1.16426192983747	0.244317879637727	0.355377218179958
PRICKLE3	ENSG00000012211	protein_coding	1373.98423108615	-0.158263481240733	0.0619128092079095	-2.55623163066737	0.0105812656845226	0.0272958001281132
LTF	ENSG00000012223	protein_coding	6736.56659020357	-0.312010001307375	0.262464553256151	-1.18877005460951	0.234530164834748	0.344453605376969
EXTL3	ENSG00000012232	protein_coding	3580.8817996537	0.322604077484633	0.065062479652236	4.95837353892716	7.10857868550293e-07	5.25670547099116e-06
NR1H4	ENSG00000012504	protein_coding	142.266774370852	-0.347002480473038	0.252793343136329	-1.37267254021758	0.169854169513774	0.267369710765822
ELOVL5	ENSG00000012660	protein_coding	3191.83795977714	0.261239829312561	0.103091367338637	2.53406115426166	0.0112749053006052	0.0288335008616539
ALOX5	ENSG00000012779	protein_coding	1887.40349361122	0.3216316053923	0.112300791245772	2.86401904941528	0.00418302854487172	0.0122682900363414
KDM5D	ENSG00000012817	protein_coding	1064.6804585417	0.564840405017652	0.269933746380106	2.09251496929278	0.036392474101423	0.0769455245077265
CALCOCO1	ENSG00000012822	protein_coding	3861.02047919101	0.485004530612787	0.0667392356574868	7.26715740500662	3.67130928904556e-13	7.50715863408195e-12
UBR7	ENSG00000012963	protein_coding	2199.62020368628	-0.171254117392694	0.0434736706963995	-3.9392605834611	8.17331189922126e-05	0.000383260109640672
MAP4K5	ENSG00000012983	protein_coding	2592.12055954715	0.00126645670884125	0.0472692678591058	0.0267923910439261	0.978625322108387	0.986280138555887
EHD3	ENSG00000013016	protein_coding	885.606478836294	0.558402819622464	0.0931583801625548	5.99412332683426	2.0458607463426e-09	2.40863143859034e-08
PSMC4	ENSG00000013275	protein_coding	6865.35776879785	-0.122641713415921	0.063508258738949	-1.93111440702603	0.0534689057337551	0.10594147039719
MAN2B2	ENSG00000013288	protein_coding	5130.40550313459	0.192359624040743	0.0599673910274453	3.20773708418808	0.00133783740475505	0.00454405876274133
SLC7A14	ENSG00000013293	protein_coding	26.0532760082566	1.33641671630569	0.224504406964473	5.95274157142568	2.63687501007251e-09	3.04691480516431e-08
CLDN11	ENSG00000013297	protein_coding	311.916639662024	0.962430661493024	0.161968084025021	5.94210067549077	2.8139250341363e-09	3.23889953735465e-08
SLC25A39	ENSG00000013306	protein_coding	11456.1787763633	-0.374882975502009	0.0624679976729125	-6.00120044610564	1.95864016251209e-09	2.31079277477221e-08
MVP	ENSG00000013364	protein_coding	17847.2312794763	-0.00766445120823366	0.0682401348777224	-0.112315885980697	0.910572946310509	0.938194773547631
NUB1	ENSG00000013374	protein_coding	5333.23534841866	0.00746363310423413	0.0564846620120646	0.132135571646688	0.894877060473324	0.927509864422864
PGM3	ENSG00000013375	protein_coding	3114.89568619273	-0.334775887358295	0.065682567600132	-5.09687577069722	3.45304764235393e-07	2.72122136483648e-06
RWDD2A	ENSG00000013392	protein_coding	465.154023169058	-0.127308293524619	0.0548575569145233	-2.32070658419924	0.0203026851334217	0.0473179695461091
CLK1	ENSG00000013441	protein_coding	3749.90920287851	-0.140041052465649	0.0669864073408372	-2.09058909150178	0.0365649144478854	0.0772454464622449
POLR3B	ENSG00000013503	protein_coding	951.81323140054	-0.351244250800277	0.054518691366441	-6.44263906555331	1.17413694706473e-10	1.672367027225e-09
ANGEL1	ENSG00000013523	protein_coding	2370.41208974634	-0.159929770003085	0.0548884520505227	-2.91372345235525	0.00357146135664202	0.0107071762770771
RNF14	ENSG00000013561	protein_coding	2008.13423865251	0.0637147148835601	0.0426032779759554	1.49553550596552	0.134774740661576	0.222715214847345
DNASE1L1	ENSG00000013563	protein_coding	1363.65225127148	-0.0402500524326709	0.0648431194330829	-0.620729736394135	0.534777460614311	0.64364705946161
DDX11	ENSG00000013573	protein_coding	1976.7253978804	-0.303103613417621	0.0796239719299922	-3.80668793669472	0.000140840275308201	0.000622509826287856
HEBP1	ENSG00000013583	protein_coding	1905.50329136334	-0.0856781581099388	0.0724840340526933	-1.1820280042313	0.237194589301454	0.34744788753975
GPRC5A	ENSG00000013588	protein_coding	41687.0837373056	-0.259339430690427	0.127189011471638	-2.03900814771453	0.0414492143884684	0.0857665398467112
MAMLD1	ENSG00000013619	protein_coding	477.772267358978	0.702144345190229	0.108078795446109	6.49659669403272	8.21573188011499e-11	1.19824421042151e-09
CD6	ENSG00000013725	protein_coding	873.336509556872	0.94807662946711	0.115279862483645	8.22413046859432	1.96611983314137e-16	5.83790796075669e-15
TACC3	ENSG00000013810	protein_coding	4037.0835591179	-0.351304712669953	0.0808737764692527	-4.34386432793224	1.39997994854202e-05	7.84607049056945e-05
UFL1	ENSG00000014123	protein_coding	3651.45354955186	-0.30083514918217	0.0434172232032556	-6.9289357307312	4.24018368694356e-12	7.4968633421765e-11
POLA2	ENSG00000014138	protein_coding	1878.96258374212	-0.238853947751644	0.0611160519158227	-3.90820316863116	9.29850983897379e-05	0.000430112497881719
ZC3H3	ENSG00000014164	protein_coding	3568.82460569862	-0.244374443162521	0.059694325680654	-4.09376335817659	4.24427493132253e-05	0.000212643184164574
CAPN1	ENSG00000014216	protein_coding	18776.0296533129	-0.173218303581703	0.0603647359218235	-2.8695280603237	0.00411084855596898	0.0120769327603726
ACP3	ENSG00000014257	protein_coding	593.397454972479	-0.70144756699096	0.149680486559535	-4.68629935079722	2.78189287544063e-06	1.8225896837415e-05
MDH1	ENSG00000014641	protein_coding	5992.66089452116	-0.288100225422674	0.0442972253167934	-6.50379845153537	7.83168114416376e-11	1.14853286744564e-09
SLC30A9	ENSG00000014824	protein_coding	3950.47307679139	-0.211160506169928	0.0474118140697771	-4.45375293717211	8.43821943718718e-06	4.97477704113474e-05
MTMR11	ENSG00000014914	protein_coding	3836.61585588179	-0.234716977182521	0.105769922161306	-2.21912782373576	0.0264780296170367	0.0590001023881816
COX15	ENSG00000014919	protein_coding	2936.10187382578	-0.301961246040511	0.0464854023759181	-6.49582945627988	8.25771614799764e-11	1.20340945420323e-09
CCDC88C	ENSG00000015133	protein_coding	4488.10119248945	-0.17726720946062	0.0676768127917755	-2.61931970712076	0.0088105331794714	0.0233212933963399
YAF2	ENSG00000015153	protein_coding	1054.50364792066	-0.0761808072020211	0.0475779586636108	-1.60117855708439	0.109337376743542	0.188990516330803
ZMYND11	ENSG00000015171	protein_coding	5112.67908383408	0.0318651270666259	0.0519380854288761	0.613521403484577	0.539531634893283	0.64774832497932
WAS	ENSG00000015285	protein_coding	1016.01101201892	0.910368275305594	0.103514910122524	8.79456180977265	1.43607301907726e-18	5.11507334094044e-17
DPEP1	ENSG00000015413	protein_coding	2131.36578006881	-0.564058461592789	0.268811492690353	-2.09834206100159	0.0358749394825797	0.0760367222058214
BID	ENSG00000015475	protein_coding	2498.87466409839	-0.216629828059949	0.0635774068803582	-3.40733978766403	0.000655994072027419	0.0024286975953591
MATR3	ENSG00000015479	protein_coding	389.529370496227	0.121097036684998	0.0619237976108344	1.95558155922611	0.0505144669807827	0.100982948102054
NPC1L1	ENSG00000015520	protein_coding	1637.30808200412	-0.272540420477983	0.225380027082849	-1.20924832606306	0.226567456624597	0.335215236597783
XYLT2	ENSG00000015532	protein_coding	2523.14509971437	0.0553421337833398	0.0687045031917284	0.805509554867178	0.42052569484452	0.538074006513444
RGPD5	ENSG00000015568	protein_coding	9.32520861303825	0.0628298535593495	0.100191554482908	0.62709730259817	0.530595455179121	0.639741815582044
STMN4	ENSG00000015592	protein_coding	6.41596599010324	1.49946764867324	0.219061150924326	6.84497293265488	7.64903325766696e-12	1.31003636061372e-10
NUDCD3	ENSG00000015676	protein_coding	5246.12540552785	-0.00529370912522976	0.0442147285283393	-0.119727278701638	0.904699190510531	0.934108368977223
ISL1	ENSG00000016082	protein_coding	309.035949797106	1.05519354009963	0.139660144398305	7.55543784266943	4.17453144888297e-14	9.63633728924735e-13
CHDH	ENSG00000016391	protein_coding	2953.04267325411	-0.334212245200893	0.0925596701675634	-3.61077610362978	0.000305282119263253	0.00123856406117994
IL20RA	ENSG00000016402	protein_coding	1057.57756366401	-0.623014484901885	0.118715824346443	-5.24794810069944	1.53802608918014e-07	1.30228136942533e-06
CLCA1	ENSG00000016490	protein_coding	314.934126017279	-0.594277464868747	0.338672281980203	-1.75472719938588	0.0793059812652412	0.146063785718686
CLCA4	ENSG00000016602	protein_coding	204.53077851191	-3.19660187881281	0.287885438641859	-11.1037289481998	1.20316964239103e-28	8.69363220718793e-27
GLT8D1	ENSG00000016864	protein_coding	2295.96749751453	-0.0842836137182744	0.0446047243408723	-1.88956696770892	0.0588158984682344	0.114677832919052
ATP2C1	ENSG00000017260	protein_coding	7496.32321312974	-0.198521470384881	0.0560904955597613	-3.53930676496463	0.000401179360108758	0.00157831172620447
IGF1	ENSG00000017427	protein_coding	291.868030019938	2.44703218636913	0.162396724603994	15.068236088728	2.62015430036153e-51	9.06411871564106e-49
SLC38A5	ENSG00000017483	protein_coding	1580.15055990644	-0.202599046178555	0.180739930352708	-1.12094237163415	0.26231239335564	0.375612725425644
RALBP1	ENSG00000017797	protein_coding	6538.58642151965	-0.101988214616246	0.0524723964708392	-1.94365459700177	0.0519371172151675	0.103376866174836
RUFY3	ENSG00000018189	protein_coding	1386.50946707463	0.0716290040968785	0.0511269247251149	1.40100357066249	0.161213005353411	0.25667533185546
CNTN1	ENSG00000018236	protein_coding	453.547746639889	1.86038443617105	0.197018512055373	9.44268849034949	3.6333496108641e-21	1.5751896033984e-19
SLC11A1	ENSG00000018280	protein_coding	889.033686497492	0.7516999283038	0.123173562582017	6.1027700469674	1.04245771221548e-09	1.29079214687098e-08
WWTR1	ENSG00000018408	protein_coding	6474.68025139144	0.990676648010358	0.0995283980537859	9.95370836246142	2.42957205509643e-23	1.22833229015771e-21
AGPS	ENSG00000018510	protein_coding	4077.41538265473	-0.133368922012553	0.0503742262593404	-2.64756269060955	0.00810743260423203	0.0217462612077508
ZNF806	ENSG00000018607	transcribed_unprocessed_pseudogene	1.9458635584458	-0.291739392337318	0.226957086771769	-1.28543856676613	0.19863907144392	0.302288818024589
CXorf56	ENSG00000018610	protein_coding	976.768874717821	-0.119531122432997	0.0456496587011991	-2.61844504063854	0.0088331519256757	0.0233748664234529
ATP1A2	ENSG00000018625	protein_coding	621.013927200427	3.09797823905975	0.211898095767333	14.6201325115322	2.08993164888419e-48	5.83183302708252e-46
TTC27	ENSG00000018699	protein_coding	1093.8209994259	-0.303799726028344	0.045234058957205	-6.71617212852294	1.86560403494408e-11	3.02200330317256e-10
ZNF582	ENSG00000018869	protein_coding	70.2561632229701	0.90526120272239	0.114474637221331	7.90796306235163	2.61634412145417e-15	6.94761790443143e-14
VSIG2	ENSG00000019102	protein_coding	3423.03653133906	-0.748796672616853	0.197779566478153	-3.78601635118644	0.000153081606007973	0.000670223012711919
PHLDB1	ENSG00000019144	protein_coding	3547.99649544721	1.09181933897685	0.0713309642374516	15.306386933763	6.93086221460527e-53	2.91714214894223e-50
MARCO	ENSG00000019169	protein_coding	246.130894199772	0.88777412223093	0.204777297446284	4.33531516091918	1.45551435107051e-05	8.12126196746775e-05
CYP24A1	ENSG00000019186	protein_coding	79.612679182012	0.253614899937471	0.247750521124137	1.02367050041601	0.305990933396478	0.422501546599303
PRDM11	ENSG00000019485	protein_coding	1004.42104833266	0.323488961482975	0.0821662736617691	3.93700416322385	8.2505176145435e-05	0.000386449868457524
SYT13	ENSG00000019505	protein_coding	4030.30488967852	-0.0671698644431084	0.189205232666214	-0.355010606718292	0.722581645127668	0.799952460445906
SNAI2	ENSG00000019549	protein_coding	795.083634497798	1.14305960020932	0.0976161138037077	11.7097429478483	1.13623570635712e-31	9.82668781181146e-30
CD74	ENSG00000019582	protein_coding	192317.267092373	0.409472653778734	0.120035024823553	3.41127645352383	0.000646594971537966	0.00239811809571656
HGF	ENSG00000019991	protein_coding	583.636503223666	1.17799927671077	0.119664185737366	9.84420918800376	7.26079760943763e-23	3.53295862100064e-21
ZRANB1	ENSG00000019995	protein_coding	1083.29352439925	0.0906381468557753	0.0628787337203829	1.44147538433004	0.149450426684864	0.241761985157018
NCDN	ENSG00000020129	protein_coding	2188.19812214305	0.167299526500854	0.0508626585317764	3.28924069897631	0.0010045807332482	0.003526190777272
ADGRA2	ENSG00000020181	protein_coding	4574.94803659013	1.57612826464329	0.0783485050199507	20.1168900956304	5.24994574336997e-90	8.83863365534624e-86
CCT8L1P	ENSG00000020219	processed_pseudogene	3.54330653871746	0.132360014684655	0.220459721758024	0.600381845849978	0.548251783792393	0.655118596668932
ZFP64	ENSG00000020256	protein_coding	2115.40595712489	-0.0858422047023803	0.0511214286795298	-1.67918242740257	0.0931164956384819	0.166243720226681
MNAT1	ENSG00000020426	protein_coding	747.638403897344	-0.315680398238885	0.0557207592344654	-5.66540015922154	1.46681813921429e-08	1.49243722315262e-07
SAMD4A	ENSG00000020577	protein_coding	1651.52740860992	1.15713887299471	0.0991040030512834	11.6760053819009	1.69055093115488e-31	1.44719755728542e-29
RUNX3	ENSG00000020633	protein_coding	1875.36132482302	0.355277821222365	0.111184454519511	3.19539114310284	0.00139641449311052	0.00471816197617611
MRE11	ENSG00000020922	protein_coding	1837.99889862686	-0.294522199222345	0.0619622606810233	-4.75325134985828	2.00171242083259e-06	1.34908579182001e-05
PLEKHB1	ENSG00000021300	protein_coding	3404.79161081198	-0.235338813609992	0.153728318000127	-1.53087483601946	0.125800329520799	0.210931930991972
SERPINB1	ENSG00000021355	protein_coding	15349.0533107698	-0.437177951907954	0.0897396769303588	-4.87162386652249	1.10684735747356e-06	7.8737379554813e-06
CYP3A43	ENSG00000021461	protein_coding	7.76012272976191	-0.666066087541842	0.178737764858312	-3.72649891907199	0.000194157904464052	0.000828447518861695
SLC7A9	ENSG00000021488	protein_coding	323.83596138954	-0.324586308797334	0.225051953212281	-1.44227279152368	0.149225432695142	0.241498571858552
SPAST	ENSG00000021574	protein_coding	1882.90925071629	-0.216609499104713	0.0452617672000603	-4.7857057402837	1.70387542031354e-06	1.16815034415333e-05
NRXN3	ENSG00000021645	protein_coding	947.717168074057	2.20043674158408	0.181244416793407	12.1407146245629	6.42623195604879e-34	6.50440275359031e-32
OSBPL5	ENSG00000021762	protein_coding	2001.85959485164	0.449931352523675	0.0850910932261181	5.28764334156624	1.23902261121988e-07	1.06873099163306e-06
AQR	ENSG00000021776	protein_coding	4293.09757172775	-0.193586262713992	0.0445926957037305	-4.34121013899138	1.41700121731591e-05	7.92826858125342e-05
CPS1	ENSG00000021826	protein_coding	10063.1299508635	-0.546056232677211	0.263880300600374	-2.06933307046732	0.038514842377576	0.0806730454097055
C8B	ENSG00000021852	protein_coding	5.46076467451958	-0.518207408476491	0.270393867920999	-1.91649097836751	0.0553026304428928	0.108946483960496
FHL1	ENSG00000022267	protein_coding	8032.57823616766	2.27949856605776	0.169340118018477	13.4610663600048	2.65063049022192e-41	4.60052900926593e-39
RTF2	ENSG00000022277	protein_coding	4646.87735588525	-0.14575455014997	0.0522896692870319	-2.78744448257808	0.00531255562402555	0.0150896307752178
GABRA1	ENSG00000022355	protein_coding	5.04991355106134	-0.447970644621887	0.32087808156337	-1.3960774211791	0.162691182246666	0.258527672468298
NLRP2	ENSG00000022556	protein_coding	1985.55274713355	-0.87543375658908	0.239521148095732	-3.65493303430219	0.000257249116210266	0.0010641180272262
SLC45A4	ENSG00000022567	protein_coding	3375.90821044948	-0.222482147772809	0.0741339015723013	-3.00108510484676	0.00269019366265926	0.00835836683808632
RNF10	ENSG00000022840	protein_coding	10652.2068803231	-0.0911191358118675	0.036484228424521	-2.49749384176716	0.012507463754689	0.0314928197745689
ZNF839	ENSG00000022976	protein_coding	304.181612245936	-0.0211966017884282	0.0552549338240614	-0.383614644366797	0.70126408434654	0.783063474002816
ZDHHC6	ENSG00000023041	protein_coding	2564.67838553466	-0.272743857061578	0.0445182908895283	-6.12655723325924	8.98009137422712e-10	1.12127929552062e-08
GRAMD1B	ENSG00000023171	protein_coding	1785.46438587766	-0.21223203848909	0.150956571149085	-1.40591454133845	0.159749502792776	0.254960125689021
RNH1	ENSG00000023191	protein_coding	6934.44345254619	0.123429985162788	0.0513112400246758	2.40551553818286	0.0161496651670729	0.0390965411778436
NDUFS1	ENSG00000023228	protein_coding	7626.03464532571	-0.230253222601985	0.0458608181386453	-5.02069592186274	5.14846072899802e-07	3.91145165522718e-06
RB1CC1	ENSG00000023287	protein_coding	4477.40050059969	-0.100294041492871	0.0563227394931822	-1.78070247284424	0.0749610689707806	0.139650278872311
ERP44	ENSG00000023318	protein_coding	6865.11198742468	-0.347936946495665	0.0465075939902722	-7.48129319629912	7.35947801855339e-14	1.64471308089857e-12
ALAS1	ENSG00000023330	protein_coding	4851.16132101749	-0.246616431487963	0.0661168545002397	-3.7300085334076	0.000191473285570517	0.000818167617115915
BIRC3	ENSG00000023445	protein_coding	8424.58295889	-0.0936637120384383	0.12347947704429	-0.758536675733108	0.448129765616717	0.564406962445144
AKAP11	ENSG00000023516	protein_coding	5392.02796701094	-0.0730577084809367	0.0680069868621005	-1.07426768706983	0.282702723087693	0.397584897808318
GLRX2	ENSG00000023572	protein_coding	548.975873692718	-0.420863579811198	0.0534941644755463	-7.86746711416695	3.6189335576517e-15	9.50007677735522e-14
SNAPC1	ENSG00000023608	protein_coding	372.662049481336	-0.0858669027478816	0.0563196720403646	-1.5246342820736	0.127350341667595	0.212954698271925
DERA	ENSG00000023697	protein_coding	1966.7322610892	-0.420875802367651	0.0634512174056121	-6.6330611070423	3.28795608164131e-11	5.12229481232133e-10
STRAP	ENSG00000023734	protein_coding	6236.7667497262	-0.400393759412071	0.0558843556898719	-7.16468418521349	7.79660801040071e-13	1.52451908935853e-11
ABCC2	ENSG00000023839	protein_coding	501.345037000895	-0.781193198420209	0.20559731229909	-3.79962748386407	0.000144913751748541	0.000638558616259254
DEF6	ENSG00000023892	protein_coding	1289.65389748489	0.0657080474050561	0.0851787685913913	0.771413445999229	0.440461907719342	0.557263523214614
PLEKHO1	ENSG00000023902	protein_coding	2692.78943072145	1.19225858278854	0.0945336289203298	12.612004811466	1.81321087125775e-36	2.15990192157111e-34
GCLM	ENSG00000023909	protein_coding	1960.49073573486	-0.304592190434625	0.0611088739354798	-4.98441831469879	6.21484939212583e-07	4.64683046999407e-06
UBR2	ENSG00000024048	protein_coding	4581.25950498325	-0.139990916527431	0.0621448641602264	-2.25265463878875	0.0242809331484591	0.0548803853275406
EHD2	ENSG00000024422	protein_coding	9856.67174870357	1.14217310510763	0.0944990493044279	12.0866094792988	1.24311741924402e-33	1.24083263821656e-31
DEPDC1	ENSG00000024526	protein_coding	1307.99986706812	-0.612332112770902	0.0937309761928864	-6.53286818981593	6.45219260476304e-11	9.60752368936596e-10
CCDC28A	ENSG00000024862	protein_coding	1016.08012421927	-0.16823287340914	0.0502864876428719	-3.34548864505924	0.000821377223028915	0.00295572769741918
RRAGD	ENSG00000025039	protein_coding	786.471429827426	-0.0141382847878874	0.120928996797954	-0.116913934310638	0.906928255899653	0.935814035726153
HSF2	ENSG00000025156	protein_coding	696.613789927424	-0.0765899061876244	0.0551849202649211	-1.38787744586648	0.165174366798863	0.261576576173774
PHF20	ENSG00000025293	protein_coding	3619.11297754332	-0.054654513274207	0.0433634927160288	-1.26038079155936	0.207532027561946	0.312862135213897
HSD17B6	ENSG00000025423	protein_coding	135.068174203589	0.869158499364102	0.108720732391034	7.99441357916917	1.30192041291694e-15	3.56015670250114e-14
NR1H3	ENSG00000025434	protein_coding	1643.42236826928	0.00190931572027168	0.0737198419100623	0.0258996176714681	0.979337404999417	0.986739336316622
TYMP	ENSG00000025708	protein_coding	8064.97202897984	0.389622526688757	0.113761613555289	3.42490330887754	0.000615018260114482	0.00229516235138186
NCAPH2	ENSG00000025770	protein_coding	2291.40876277171	-0.175680764018443	0.0647692825466487	-2.71240867755348	0.00667961838743177	0.0184072176939118
TOMM34	ENSG00000025772	protein_coding	4001.42024929528	-0.356354242962735	0.0732780984560784	-4.86303889526183	1.15597120681074e-06	8.18858874367323e-06
SEC63	ENSG00000025796	protein_coding	6202.8855524918	0.0098580292812571	0.0594452763122206	0.165833685917791	0.868287835621683	0.908979266959837
KPNA6	ENSG00000025800	protein_coding	6765.39054563668	-0.0179649193561047	0.0370791650610769	-0.484501722908615	0.628029841903176	0.724159013223803
VIM	ENSG00000026025	protein_coding	33289.3847295955	0.894788466456956	0.0805669329984065	11.1061502921385	1.17099746956426e-28	8.4854475172571e-27
RTEL1-TNFRSF6B	ENSG00000026036	protein_coding	427.749556911737	-0.0767452852950492	0.103252810963236	-0.743275505810443	0.457314897941811	0.573255324887001
FAS	ENSG00000026103	protein_coding	1412.36499264142	0.143830224464028	0.109654031861723	1.31167292275584	0.189630516606216	0.291504398046936
RNASET2	ENSG00000026297	protein_coding	4433.57716139098	-0.184694084296567	0.0763616896711017	-2.418674666473	0.0155771650255413	0.0379452046853002
CD44	ENSG00000026508	protein_coding	27754.7818004612	0.394111143709957	0.115534268088299	3.41120561224961	0.000646762998261676	0.00239856514819021
KCNG1	ENSG00000026559	protein_coding	169.998198986671	0.648734603400464	0.182838560756553	3.54812792616677	0.000387979732689667	0.00153378932051949
AGPAT4	ENSG00000026652	protein_coding	518.045437530857	0.621567737644188	0.0911199746653415	6.82142131763134	9.01441380885327e-12	1.51915581662914e-10
SLAMF7	ENSG00000026751	protein_coding	1904.16215302297	0.543616003824153	0.142259724742274	3.82129239184879	0.000132754143641691	0.000590126169064502
BTN3A1	ENSG00000026950	protein_coding	3248.2991743916	0.10587347364376	0.0822110629482907	1.28782513991277	0.197806838962945	0.301320764620664
MIPEP	ENSG00000027001	protein_coding	1528.59865574849	-0.360332396946819	0.0668014437896746	-5.39408097347913	6.8875155132923e-08	6.20859800160368e-07
PRKCH	ENSG00000027075	protein_coding	1529.10623581823	0.522650097189082	0.074755250801351	6.99148342874179	2.71994758602276e-12	4.9415968606925e-11
INSRR	ENSG00000027644	protein_coding	16.9217580205348	0.357568924632954	0.172530809909104	2.07249316699629	0.0382194728239959	0.0801607455637872
IFNGR1	ENSG00000027697	protein_coding	7025.16198194998	-0.234522112721424	0.0705449260634405	-3.32443629624787	0.000885974717888968	0.00315837980494199
B4GALT7	ENSG00000027847	protein_coding	1728.07538155932	0.0237720773099887	0.0547578432126417	0.434131001428861	0.664193314280286	0.753310242620013
SH2D2A	ENSG00000027869	protein_coding	689.237472917488	0.0693568707886273	0.0847235938600659	0.818625221484123	0.413000272567458	0.531084470977024
VRK2	ENSG00000028116	protein_coding	1243.9405647399	0.0185022207803894	0.0626523918882776	0.295315473563768	0.767752897166353	0.834450087737917
TNFRSF1B	ENSG00000028137	protein_coding	4592.18925296904	0.339625033657103	0.0833698056902488	4.07371746695611	4.62686071657093e-05	0.000229534283677289
VEZT	ENSG00000028203	protein_coding	3855.22750521764	-0.0663191182819316	0.0477059666494481	-1.3901640180411	0.164479077051708	0.260753468239763
POU2F2	ENSG00000028277	protein_coding	1653.13990133952	0.962721477560528	0.111146334515411	8.66174743195909	4.64586804946661e-18	1.59408191286963e-16
BRD9	ENSG00000028310	protein_coding	2261.42778335994	-0.194500969226333	0.0548730199023124	-3.54456469814479	0.000393261975855501	0.00155199895409703
SNX1	ENSG00000028528	protein_coding	5285.43123273943	0.183220263601579	0.0394452983921428	4.64492020772937	3.40207919010513e-06	2.19141453455732e-05
TBPL1	ENSG00000028839	protein_coding	996.875312064267	-0.224981256843174	0.0491114603315128	-4.58103374089271	4.62683180471363e-06	2.88823870919134e-05
ARNTL2	ENSG00000029153	protein_coding	3210.74894536244	-0.0724860201571117	0.0973343722228169	-0.744711436481836	0.456446183960279	0.572478952403323
BCLAF1	ENSG00000029363	protein_coding	9289.16370787424	-0.195346147189385	0.0387838313712639	-5.03679343382569	4.73395171144046e-07	3.621228227939e-06
SLC39A9	ENSG00000029364	protein_coding	6226.69973811531	-0.24560034895738	0.0455968884452669	-5.38634010634718	7.19068387951948e-08	6.45079699294655e-07
ANK1	ENSG00000029534	protein_coding	735.673952480432	0.665149848300314	0.176603841143518	3.76633851219451	0.000165659149019946	0.000718809848758627
IBSP	ENSG00000029559	protein_coding	86.7876897080881	0.289707750952749	0.231961930705519	1.24894524748779	0.211685100534235	0.317677222250016
TFB1M	ENSG00000029639	protein_coding	698.609814918182	-0.371751235349496	0.0530117009610859	-7.01262605443252	2.33885970182783e-12	4.28935319390771e-11
RABEP1	ENSG00000029725	protein_coding	3047.6318256856	0.127378021542545	0.049527954395589	2.57184095521397	0.0101159351765087	0.0262457254820941
HMGB3	ENSG00000029993	protein_coding	3090.83109124277	-0.466019088496848	0.090129303279063	-5.17056131071973	2.33391882604927e-07	1.90373446620269e-06
NUP160	ENSG00000030066	protein_coding	4248.87309024428	-0.182533117504253	0.0511868489905926	-3.5660159025964	0.000362449387388536	0.00144382295203351
BAK1	ENSG00000030110	protein_coding	3009.69318181627	-0.198647954960635	0.073483518884673	-2.70329943333823	0.00686548676452267	0.0188556356724169
MUSK	ENSG00000030304	protein_coding	91.235470687121	1.45333168870865	0.191408480528856	7.59282809566816	3.12997671471715e-14	7.3721382991449e-13
IKZF2	ENSG00000030419	protein_coding	735.94137506989	-0.258873187343994	0.113141301746054	-2.28805204950741	0.0221344901801309	0.0509060013445595
GRN	ENSG00000030582	protein_coding	35305.9342167449	0.102091754200782	0.0643033302679525	1.58765889379858	0.112363492962965	0.193058339198546
FAM13B	ENSG00000031003	protein_coding	1749.89366037902	0.510640604441251	0.0658957319368794	7.7492212231649	9.24578215807597e-15	2.316352775089e-13
ARHGAP31	ENSG00000031081	protein_coding	2194.65897826773	1.12234137017388	0.0737962509637873	15.2086502432844	3.09866210466993e-52	1.21321028620592e-49
CENPQ	ENSG00000031691	protein_coding	403.67146453477	-0.478619220236395	0.0689303780619794	-6.94351654079192	3.82457804582316e-12	6.78734938019643e-11
SARS1	ENSG00000031698	protein_coding	6346.21904617782	-0.16846526382619	0.0477230102274333	-3.5300636532217	0.000415459698822818	0.00162714198266471
RANBP3	ENSG00000031823	protein_coding	3856.96172900936	0.194702194031926	0.0431688026575011	4.51025235924847	6.47505503863332e-06	3.91753240100926e-05
ARID4A	ENSG00000032219	protein_coding	2458.93133744563	-0.0346211261495054	0.0555848127733653	-0.622852258055907	0.533381613676349	0.642284455313309
EIPR1	ENSG00000032389	protein_coding	1783.94192378213	-0.296113504079266	0.0552893032837148	-5.35571053517842	8.52208496165995e-08	7.54469667236738e-07
PNPLA6	ENSG00000032444	protein_coding	4326.7359282033	0.320462213160942	0.055400220862991	5.78449342202931	7.27311688835383e-09	7.81082957006351e-08
IFT88	ENSG00000032742	protein_coding	841.766855237429	-0.264122237315971	0.0619157714769848	-4.26583132238204	1.99159212390585e-05	0.000108158814390681
ALG1	ENSG00000033011	protein_coding	1587.75589391187	-0.0891476599942748	0.0595646912648281	-1.49665276695415	0.134483632379189	0.222306893387958
ZCCHC8	ENSG00000033030	protein_coding	1530.06479673722	-0.249590597435421	0.0387221839974126	-6.44567458932839	1.15087356552529e-10	1.6443329893631e-09
ABCF2	ENSG00000033050	protein_coding	3950.73975348901	-0.201858765683344	0.0513836312331244	-3.92846439301891	8.54900053650523e-05	0.000398987590184134
CHPF2	ENSG00000033100	protein_coding	4646.46108152061	0.0929085180813822	0.0593123255878413	1.56642851482505	0.117248331722945	0.199712042706421
LRRC7	ENSG00000033122	protein_coding	70.794578670773	0.526529951507991	0.136967962047569	3.84418329393793	0.000120954578846191	0.000543268378282312
FUT8	ENSG00000033170	protein_coding	4037.19102058017	-0.130728559582842	0.0710568799686684	-1.8397734271542	0.0658015082336397	0.125502691603657
UBA6	ENSG00000033178	protein_coding	3430.17620956119	-0.423439703797177	0.060482554823121	-7.00102211349224	2.54101829233626e-12	4.63485774254343e-11
GAB2	ENSG00000033327	protein_coding	2558.64771983417	0.280918792074686	0.0754618271746695	3.72266088156666	0.000197134217445115	0.000839940772777159
ATP6V0A1	ENSG00000033627	protein_coding	4729.58504743879	-0.00447414350222708	0.0542394235375555	-0.0824887731177521	0.934258045663533	0.955174411698712
PIAS1	ENSG00000033800	protein_coding	4711.60880946523	-0.0190526502512532	0.0418132709020408	-0.455660364286959	0.648634228065512	0.740937893405061
SLC4A7	ENSG00000033867	protein_coding	2155.40558196072	-0.00734583315163731	0.0741233789404438	-0.0991027831791033	0.921056662311314	0.945909085875509
APBA2	ENSG00000034053	protein_coding	402.161154933141	0.899339255871539	0.101496398246781	8.86079970724539	7.94424845337552e-19	2.87833684816813e-17
MAP2K3	ENSG00000034152	protein_coding	5060.90012813081	-0.170113972698225	0.0709122096940605	-2.39893769256599	0.0164427122970208	0.0396842390206734
EFCAB1	ENSG00000034239	protein_coding	13.6729691192133	0.0757357677778496	0.168928913448029	0.448329218675463	0.653915616446911	0.744713489150811
TMSB10	ENSG00000034510	protein_coding	58596.8823531202	-0.121294346515433	0.083019097889652	-1.461041490437	0.144004055471936	0.234771234012946
ASTE1	ENSG00000034533	protein_coding	638.28854830094	-0.230786595004162	0.048655122692916	-4.74331544616089	2.10248487547826e-06	1.41079053548267e-05
RNF19A	ENSG00000034677	protein_coding	4412.18338188071	0.0025584556234426	0.0678967419491386	0.0376815668910762	0.969941573048184	0.980512668707235
PEX3	ENSG00000034693	protein_coding	991.109191398168	-0.28359708645022	0.0544551146817872	-5.20790541177706	1.90984231790974e-07	1.58913354119715e-06
GABARAPL2	ENSG00000034713	protein_coding	3123.94980490993	-0.0279387954730448	0.044938813713821	-0.621707454294729	0.534134249154535	0.642995483889029
MYOC	ENSG00000034971	protein_coding	199.456645467546	2.68132060190665	0.289693657868213	9.25571039986811	2.12810490084143e-20	8.79576057502438e-19
SH3YL1	ENSG00000035115	protein_coding	3459.34279552658	-0.583810864116107	0.0727443564267187	-8.02551418135408	1.01101575494035e-15	2.79952701396779e-14
FAM136A	ENSG00000035141	protein_coding	3608.6767586956	-0.409793322808124	0.051883976172694	-7.8982636458729	2.8281544778653e-15	7.49824662538283e-14
VCL	ENSG00000035403	protein_coding	18977.0579579261	0.638308931387186	0.0808450564677134	7.89546027025293	2.8924580389599e-15	7.66069104214723e-14
DEPDC1B	ENSG00000035499	protein_coding	1140.43037387376	-0.408832574350317	0.0952854928538928	-4.29060670313376	1.78185644009599e-05	9.77794689482055e-05
DAPK2	ENSG00000035664	protein_coding	704.584443141324	-0.252733119208057	0.104589769745997	-2.4164229429115	0.0156738434044952	0.0381273894014357
NSMAF	ENSG00000035681	protein_coding	2273.23829618657	-0.105138573584039	0.0513107685415651	-2.0490547417716	0.0404567623419258	0.0840642488009069
ADSS2	ENSG00000035687	protein_coding	3478.07897248252	-0.24414667626434	0.042289946175193	-5.77316119658612	7.77979492032193e-09	8.31606565165502e-08
STAP1	ENSG00000035720	protein_coding	99.9746511594599	0.923211675886805	0.176042457036378	5.24425579731616	1.56914379637888e-07	1.32574014258461e-06
TIMP2	ENSG00000035862	protein_coding	20516.8957467826	1.29539374098507	0.0840116108739585	15.4192227420628	1.21558556917192e-53	5.48174824483625e-51
RFC1	ENSG00000035928	protein_coding	2991.17801650411	-0.14256623040593	0.0451500351550137	-3.15761061794208	0.00159067873283672	0.00527583469657106
TBC1D23	ENSG00000036054	protein_coding	2638.67741988541	-0.166890298356194	0.0416292468585788	-4.00896751563023	6.09848041106262e-05	0.000294780314021954
CUL3	ENSG00000036257	protein_coding	4301.41958141036	-0.266842395665979	0.0390490384802001	-6.83352026199779	8.28557872991446e-12	1.40902264280064e-10
MYOM2	ENSG00000036448	protein_coding	101.925232713375	0.150308463060131	0.114046233159149	1.31796078569627	0.187516775474549	0.289038049833462
OTC	ENSG00000036473	protein_coding	314.609129973843	0.0761241473957947	0.290155750358191	0.262356156311985	0.793046871242913	0.853438269999059
CYP46A1	ENSG00000036530	protein_coding	56.5618614426065	0.483275161959309	0.117036266007765	4.12927700484945	3.63905757990449e-05	0.000185635674364444
ZZZ3	ENSG00000036549	protein_coding	2584.27443377	-0.158902751296882	0.0415130983014214	-3.82777383039708	0.000129307491026638	0.000576377499716037
SLC18A1	ENSG00000036565	protein_coding	43.0957826140192	-0.0924361893856624	0.215349131052213	-0.429238738665959	0.667749493983482	0.756138010730752
USP2	ENSG00000036672	protein_coding	274.773633669944	0.170465014464719	0.13868570815618	1.22914622372445	0.219016987060412	0.326511731912401
CASR	ENSG00000036828	protein_coding	13.0790016244485	-0.465163212597494	0.222417109530441	-2.09140031348995	0.0364921941129924	0.0771262537894214
TUBG2	ENSG00000037042	protein_coding	693.462768666802	0.303156316120119	0.0749783988229599	4.04324873402453	5.27156447765197e-05	0.00025839567844795
RPL26L1	ENSG00000037241	protein_coding	845.222048230422	-0.273583307666091	0.0618243265514299	-4.42517246732166	9.63652633975554e-06	5.60792759352498e-05
FLT4	ENSG00000037280	protein_coding	1009.40220886676	0.824559397172388	0.0781505517427263	10.5509094790125	5.03077443635947e-26	3.05763326663306e-24
NSUN2	ENSG00000037474	protein_coding	4828.00600566221	-0.314736125717771	0.0574463500310178	-5.4787836920506	4.28259518828148e-08	4.01375088466381e-07
FBXO42	ENSG00000037637	protein_coding	2223.29100206102	0.0308142108589343	0.0414459250944241	0.743479866566663	0.457191206474355	0.573171401826898
MFAP3	ENSG00000037749	protein_coding	1084.90286728463	0.239531748803784	0.0668949841513168	3.58071314079337	0.000342657691630796	0.00137266910145912
MRI1	ENSG00000037757	protein_coding	1410.95269909796	-0.0311963441061587	0.0684445566096432	-0.455789994872484	0.64854099945236	0.74089842481148
METTL1	ENSG00000037897	protein_coding	988.363874002918	-0.320017465960089	0.0715497061090184	-4.47265940509226	7.7252772029638e-06	4.59576649811652e-05
HOXC8	ENSG00000037965	protein_coding	187.208930162969	-0.535657736199034	0.166565627524011	-3.21589600544576	0.00130037945486347	0.00443173178993182
AGA	ENSG00000038002	protein_coding	916.1918535155	-0.169668482832451	0.0675450292644963	-2.51193144306822	0.0120072412435668	0.0304281059404333
PI4K2B	ENSG00000038210	protein_coding	1609.28998793849	-0.482382438282315	0.0572772653883052	-8.42188318544983	3.7048036490301e-17	1.18579542396428e-15
BOD1L1	ENSG00000038219	protein_coding	4979.8293121164	0.151197764226724	0.0522636036185422	2.89298390769752	0.00381600847975131	0.0113253696255024
MAT2B	ENSG00000038274	protein_coding	4197.12661150352	-0.0563227020685934	0.0516143060442445	-1.09122269357478	0.275174904548955	0.38945970139702
TLL1	ENSG00000038295	protein_coding	134.171962719504	1.488328591429	0.130111037930399	11.4389110647566	2.67218327947778e-30	2.12876909931521e-28
EDC4	ENSG00000038358	protein_coding	3388.89763035117	-0.00693026331151414	0.0575457986651932	-0.120430395828461	0.904142214231837	0.933797808967015
TRIO	ENSG00000038382	protein_coding	6673.22365529547	0.39070840346276	0.0698424231246053	5.5941415830562	2.21715975291384e-08	2.18629612730221e-07
VCAN	ENSG00000038427	protein_coding	14085.1803452044	1.36436922005887	0.101083043479827	13.4975083168242	1.61754787363907e-41	2.8367184185378e-39
CLEC16A	ENSG00000038532	protein_coding	2770.69037203762	0.103422506443929	0.0512974242437245	2.01613449346984	0.0437859140067336	0.0898652996358281
MSR1	ENSG00000038945	protein_coding	1815.85550618507	0.908449598030298	0.11855615941698	7.6626098761781	1.82192142011435e-14	4.41341895279211e-13
CDH1	ENSG00000039068	protein_coding	28025.6189493667	-0.467292431996655	0.101638798533804	-4.59757925848797	4.27428049356993e-06	2.69178410085706e-05
MTREX	ENSG00000039123	protein_coding	3531.45689563416	-0.216139765033111	0.0480722769138752	-4.49614162067549	6.91976561739601e-06	4.1567150575383e-05
DNAH5	ENSG00000039139	protein_coding	260.872989591774	-0.182885287969509	0.144441688547026	-1.26615307401344	0.205458284166338	0.31028230948419
ZFYVE16	ENSG00000039319	protein_coding	2598.98621466826	0.0431367605972819	0.0496954845069239	0.868021733267774	0.385382435106953	0.503805115826243
RIPOR1	ENSG00000039523	protein_coding	4465.78636251349	0.414216146928484	0.0637086463937789	6.50172575270617	7.94037617977357e-11	1.16211121330578e-09
C6	ENSG00000039537	protein_coding	171.099499760861	-0.178423168413133	0.216611687734459	-0.82370055964782	0.410109721376887	0.528146064384972
RAI14	ENSG00000039560	protein_coding	4460.73402489141	0.727754275986225	0.0670156801942062	10.8594626492972	1.79804097054945e-27	1.20123882671351e-25
SOX30	ENSG00000039600	protein_coding	115.995881114713	-0.45872165799382	0.171733620761178	-2.67112319626535	0.0075597895379312	0.0204587842357762
PNKP	ENSG00000039650	protein_coding	2060.04338539032	-0.0766325081577059	0.0586357186391683	-1.30692536795338	0.191238059562525	0.293412943112624
BEST2	ENSG00000039987	protein_coding	12.9267535324526	0.334932022975462	0.20362777589276	1.64482483544805	0.100005939000913	0.175968504777003
PHLPP2	ENSG00000040199	protein_coding	899.356837100985	0.0345048122236412	0.082100386856891	0.420275878648251	0.674283929029756	0.761131289189743
SPDL1	ENSG00000040275	protein_coding	1077.75399549856	-0.350446008151746	0.0631605086420539	-5.54849882761092	2.88132816710892e-08	2.77989000451137e-07
STAU2	ENSG00000040341	protein_coding	2612.20947699554	-0.285537363671565	0.0526778176386834	-5.42044785587101	5.94499115675802e-08	5.43070479931953e-07
SLC66A1	ENSG00000040487	protein_coding	1169.67047835712	-0.144097183181791	0.0641332012099112	-2.24684220440134	0.0246501134496686	0.0555879483860522
CTNS	ENSG00000040531	protein_coding	1173.41774246611	0.169811612881134	0.0494752528972241	3.43225355985319	0.000598587625516179	0.00224323014623895
RTN4R	ENSG00000040608	protein_coding	713.2313540103	-0.327060524085656	0.109729170262512	-2.98061603221103	0.00287669234183852	0.00886257777901903
PHF23	ENSG00000040633	protein_coding	1798.31027274667	0.020390315605099	0.0524264955693916	0.388931500830729	0.697326818871858	0.779822107004715
CDH10	ENSG00000040731	protein_coding	15.2936199971009	1.14972312210893	0.25963914026777	4.42815794615251	9.50412949245596e-06	5.53598279639572e-05
INPP4A	ENSG00000040933	protein_coding	2208.49550842877	0.420781477338554	0.0557937319251471	7.54173386184446	4.6376347466183e-14	1.0642118043955e-12
RAB27B	ENSG00000041353	protein_coding	3941.74178989958	-0.607115533232516	0.137399604435019	-4.41861194381854	9.93368242508087e-06	5.76955494760303e-05
PSMA4	ENSG00000041357	protein_coding	7535.9269414982	-0.342949659436829	0.0531784337999249	-6.44903647834235	1.12563470187855e-10	1.61150545205139e-09
MYO16	ENSG00000041515	protein_coding	66.7737942392648	0.309727152726796	0.138837424573565	2.23086213013612	0.0256902629089508	0.057525186590813
LSG1	ENSG00000041802	protein_coding	3300.71355057552	-0.240198378336531	0.051345537371975	-4.67807701760727	2.89577786308539e-06	1.88962600169061e-05
PARP3	ENSG00000041880	protein_coding	1611.69314191377	-0.0994772563294146	0.0786459337061804	-1.26487475755657	0.205916227374102	0.310853062019421
TNC	ENSG00000041982	protein_coding	15781.0693293658	1.90176671364344	0.146648282055535	12.9682167904513	1.85290934511984e-38	2.52932141335048e-36
THAP3	ENSG00000041988	protein_coding	511.807940948675	0.0553811677631411	0.0528987705759318	1.04692731343626	0.295133103436456	0.410777327360701
RIPOR3	ENSG00000042062	protein_coding	295.351089319387	0.589378533990997	0.103434019673953	5.69811108423367	1.21142112526175e-08	1.25225638095774e-07
TDP1	ENSG00000042088	protein_coding	1160.9773880896	-0.281409750493562	0.0465599520895546	-6.04403007014035	1.50311478172149e-09	1.80584724739314e-08
AIFM2	ENSG00000042286	protein_coding	1786.66208158192	-0.272395966691419	0.0745861224985298	-3.65209984869221	0.000260104706556297	0.00107425859956161
C2orf83	ENSG00000042304	protein_coding	4.72876118095521	-0.515665085093169	0.27281633037371	-1.89015475864952	0.058737265348231	0.114542203125216
SPATA7	ENSG00000042317	protein_coding	447.798937398293	-0.0235431424407456	0.0550515113070375	-0.42765660527354	0.668901147837333	0.756949952361986
MED17	ENSG00000042429	protein_coding	1877.43669270405	-0.179403484142231	0.0396560733363113	-4.52398508094243	6.06860039731981e-06	3.69953892899737e-05
RETSAT	ENSG00000042445	protein_coding	5358.00233414008	-0.262769507312517	0.0734272917220571	-3.57863542492038	0.000345392882491578	0.00138285836829188
CAPG	ENSG00000042493	protein_coding	7281.87207136673	0.221828349009994	0.0881847531119325	2.51549549306362	0.0118865197026195	0.0301669489282048
AP2S1	ENSG00000042753	protein_coding	4461.8305419096	-0.145745224460255	0.0632158833048171	-2.30551590582852	0.0211376969810216	0.0489456107381468
USH2A	ENSG00000042781	protein_coding	33.9410964707639	-0.350407590949572	0.145808295162251	-2.40320751682645	0.0162519619691108	0.0392914577173846
ZPBP	ENSG00000042813	protein_coding	2.82390266105696	-0.426153873310221	0.347041541053388	-1.22796213968132	0.219461180784912	0.326932688116552
TG	ENSG00000042832	protein_coding	88.8433632879957	-0.534540184627568	0.165335129145348	-3.23307083854906	0.00122467190634392	0.00420235776708422
ADAM28	ENSG00000042980	protein_coding	3324.46694661887	0.209275039762157	0.155202728835446	1.34839793947206	0.177530426364965	0.27683871821962
BARX2	ENSG00000043039	protein_coding	878.900596828487	-0.842949654841345	0.162722018436338	-5.18030481026225	2.2152361955216e-07	1.81660877621707e-06
DCUN1D1	ENSG00000043093	protein_coding	2439.22313254139	-0.209240214431487	0.046303777220827	-4.51885843855892	6.21739458666653e-06	3.77748043292152e-05
JADE2	ENSG00000043143	protein_coding	4452.48870137471	0.386483658289054	0.0815501719072007	4.73921328735946	2.14549578271037e-06	1.4375504841782e-05
ZIC2	ENSG00000043355	protein_coding	508.846602882705	-0.584621353122644	0.246687025830672	-2.36989096266431	0.0177933318499838	0.0423310321124414
LCP2	ENSG00000043462	protein_coding	2552.40518319531	0.605366461261826	0.0963875671691093	6.28054508523622	3.37388020419551e-10	4.47899653130295e-09
TRIT1	ENSG00000043514	protein_coding	796.331524855707	-0.27963718196415	0.045061125758691	-6.20573004459873	5.44435662764497e-10	7.0362876200733e-09
ADRB1	ENSG00000043591	protein_coding	144.342696804502	-0.264616183690031	0.153774623769651	-1.72080527464933	0.0852861649634002	0.154858654508429
GUCA2B	ENSG00000044012	protein_coding	35.2026912739098	-1.24730920511809	0.27592958469091	-4.52038952805767	6.1725949423375e-06	3.75477842650416e-05
CUL7	ENSG00000044090	protein_coding	3148.29781272904	0.0118625424718901	0.0724213691750603	0.163798925745458	0.869889437388463	0.910127725363117
CTNNA1	ENSG00000044115	protein_coding	25033.9611644833	-0.151428528635357	0.0580425403384725	-2.60892317517993	0.00908276310604738	0.0239502514460235
PHKA2	ENSG00000044446	protein_coding	1815.53556857758	-0.156877797958733	0.06116271214717	-2.56492546604626	0.0103197970396068	0.0267005783043604
CNTLN	ENSG00000044459	protein_coding	456.059548138164	0.363356243217305	0.100562502345282	3.61323788433308	0.000302397033412322	0.0012284377838459
EPHA3	ENSG00000044524	protein_coding	989.354564224223	2.00172201406508	0.1299247007981	15.4067856363641	1.47361614272588e-53	6.52876583514525e-51
HSPA5	ENSG00000044574	protein_coding	43804.8007307956	-0.297821952064201	0.0544420991890568	-5.47043476464746	4.48932930494714e-08	4.19427590094276e-07
DSG2	ENSG00000046604	protein_coding	24547.7042479591	-0.739403385484604	0.0998652322715383	-7.40401207373284	1.3213040313146e-13	2.86416749826638e-12
GEMIN8	ENSG00000046647	protein_coding	790.198547953986	-0.0746809644651558	0.0556753032066548	-1.34136610245222	0.179801617610344	0.279629273945241
OFD1	ENSG00000046651	protein_coding	1838.83364626466	-0.20320298923385	0.0568299676388571	-3.57563091580773	0.000349384281114833	0.0013971775048509
GPM6B	ENSG00000046653	protein_coding	406.277184063601	0.955937335587614	0.12129834977436	7.88087667611189	3.25092044774094e-15	8.5651663564972e-14
MAGEC2	ENSG00000046774	protein_coding	54.2693184378937	-2.02544835885342	0.528313386281815	-3.83380094361833	0.000126178261607777	0.000564121931399841
PREX2	ENSG00000046889	protein_coding	732.097457742046	1.08728678073149	0.0992932822974877	10.9502551992784	6.62606705678303e-28	4.57189574913853e-26
WDR37	ENSG00000047056	protein_coding	1227.23636214981	-0.0226988932644208	0.0522141280808087	-0.434727038423222	0.663760569953243	0.752954700984378
YTHDC2	ENSG00000047188	protein_coding	2192.34889492069	-0.135607947715901	0.0607164594442933	-2.23346270446352	0.025518447132482	0.0572216395542651
CTPS2	ENSG00000047230	protein_coding	1859.73224292416	-0.263290176005057	0.0575590858027853	-4.57425916921558	4.7790796835256e-06	2.97482102016055e-05
ATP6V1H	ENSG00000047249	protein_coding	2657.56551141842	-0.146963131486846	0.0500617905915298	-2.93563473759788	0.00332866017317778	0.0100556635783653
POLR2B	ENSG00000047315	protein_coding	5816.72493099396	-0.228702456423471	0.0497717605946484	-4.595024441391	4.32698547449132e-06	2.7222602810181e-05
FAM214A	ENSG00000047346	protein_coding	1963.73128412724	-0.0120842936519299	0.0651968731206783	-0.185350816281666	0.852953882836765	0.897895782747378
ARAP2	ENSG00000047365	protein_coding	1789.87485758311	-0.199396397195727	0.0824830812777105	-2.4174217804059	0.0156308930846802	0.0380522252387306
TPR	ENSG00000047410	protein_coding	9311.4874445896	-0.179299604594327	0.0478504863101468	-3.74708009093538	0.000178904976560652	0.000769737937741617
CP	ENSG00000047457	protein_coding	1392.22413273816	-0.452338839091874	0.206249455047257	-2.19316380248487	0.028295579488502	0.0623391421254426
KIAA0556	ENSG00000047578	protein_coding	2018.23064631894	0.0456193130816491	0.0563342485837501	0.809797134576642	0.418056779748281	0.535555059472085
DTNBP1	ENSG00000047579	protein_coding	1019.61294677371	-0.0271480328406236	0.0451010216874418	-0.601938311481375	0.547215201035065	0.654266935555667
XK	ENSG00000047597	protein_coding	1443.31285881901	-0.39451454325697	0.126671441636188	-3.11447109278233	0.00184275012361697	0.00600413916187671
ANO2	ENSG00000047617	protein_coding	57.7509296577218	0.364948152189852	0.101996768110476	3.57803643145402	0.000346185206798006	0.00138559127028662
C12orf4	ENSG00000047621	protein_coding	1019.12009817594	-0.0043790821007503	0.0499608523918693	-0.087650267981876	0.930154647816914	0.952483036256693
SCML1	ENSG00000047634	protein_coding	1866.25988442426	-0.671861207088204	0.0945736491101749	-7.10410577797955	1.21104078217498e-12	2.3046735789492e-11
WWC3	ENSG00000047644	protein_coding	2980.33912506522	0.740396546360781	0.0736709732411656	10.0500443225727	9.18261112168747e-24	4.77146234488754e-22
ARHGAP6	ENSG00000047648	protein_coding	746.958497113548	0.57537820974574	0.128447038049333	4.47949768623512	7.48189011625632e-06	4.46253925486252e-05
FAM184B	ENSG00000047662	protein_coding	28.1235877944267	0.100858215405585	0.106681142651171	0.945417464597041	0.344445789434243	0.462708747458783
MAP4	ENSG00000047849	protein_coding	16630.6613984246	0.429511578866256	0.0512618043801525	8.37878385397907	5.34773780921787e-17	1.67867118415269e-15
GOPC	ENSG00000047932	protein_coding	2691.03367537954	-0.156710561183727	0.0441210380834881	-3.55183304815247	0.000382557508946334	0.00151508132238316
ROS1	ENSG00000047936	protein_coding	97.2823327215399	0.0895649047065937	0.235453234351232	0.380393605351742	0.703653260702067	0.784933083867732
USP28	ENSG00000048028	protein_coding	2014.43459791381	-0.180370628359282	0.0538797654427634	-3.34765058602361	0.000814996966979575	0.00293623309874009
HDAC9	ENSG00000048052	protein_coding	1238.8087745572	0.100497620481433	0.138969694113082	0.723162133462392	0.469580279899108	0.58452473682968
TSPAN17	ENSG00000048140	protein_coding	2296.98106864681	0.0480913375831604	0.0538921635022067	0.892362348399527	0.372198745474709	0.490762094705421
NOP16	ENSG00000048162	protein_coding	1304.0398102082	-0.405175557568944	0.0674198694531631	-6.00973512490145	1.85826678906581e-09	2.19750598724765e-08
CC2D2A	ENSG00000048342	protein_coding	728.704909743802	0.734643647095894	0.0916751038789987	8.01355674563014	1.11437812757013e-15	3.06724229368854e-14
RRM2B	ENSG00000048392	protein_coding	2568.83667009342	-0.135026673813329	0.0697747546506125	-1.9351794856099	0.0529682742207405	0.105089705231054
ZNF800	ENSG00000048405	protein_coding	2199.41347352969	-0.220325403626725	0.0443151760359562	-4.97178220499358	6.63402082160396e-07	4.93512881089679e-06
TNFRSF17	ENSG00000048462	protein_coding	146.596892919122	0.199008965064709	0.177595054467765	1.12057717857696	0.262467883686636	0.375782107360629
SNX29	ENSG00000048471	protein_coding	1929.21791213187	0.717765200636382	0.0659654004974412	10.8809344781318	1.42098669651359e-27	9.62061328161017e-26
LMO3	ENSG00000048540	protein_coding	337.560438238902	1.61625495531768	0.15031454411869	10.7524854949596	5.76858744490189e-27	3.70679447938498e-25
MRPS10	ENSG00000048544	protein_coding	3394.97608735529	-0.275448174467421	0.0615620327756668	-4.47431902502569	7.66552194842677e-06	4.56451918237669e-05
GUCA1A	ENSG00000048545	protein_coding	23.886366062737	0.561119681577223	0.182481236900456	3.07494453187708	0.0021054170601206	0.00674435843568918
RSF1	ENSG00000048649	protein_coding	4774.54039841586	-0.0204834500203297	0.0475127879464333	-0.431114462140657	0.666385145501259	0.755067067724781
VPS13D	ENSG00000048707	protein_coding	5476.73049401933	0.127582166453356	0.0601883433295639	2.11971553619236	0.0340300419926577	0.0727669488113108
CELF2	ENSG00000048740	protein_coding	2571.72201742421	1.196230361312	0.115801510588249	10.3300065364898	5.1557071507334e-25	2.91600561099767e-23
FAM120A	ENSG00000048828	protein_coding	24975.3127951111	-0.26384182303346	0.0496463710968329	-5.31442313313997	1.0699573465704e-07	9.30767063438359e-07
R3HDM1	ENSG00000048991	protein_coding	3052.19391668276	-0.227549633491644	0.0440866403038926	-5.16141924000393	2.45084618785774e-07	1.98532298973746e-06
COL9A2	ENSG00000049089	protein_coding	975.578893711352	-0.91642120651569	0.152301494734654	-6.01715175620776	1.77512653277206e-09	2.1070814521908e-08
KITLG	ENSG00000049130	protein_coding	4092.12052765473	0.086007480321385	0.102059719507308	0.842717192802262	0.399386629346428	0.51761105664212
ERCC8	ENSG00000049167	protein_coding	428.087721588994	-0.0272882901622161	0.0453496995559889	-0.601730340650349	0.547353650336308	0.654370507196627
ADAMTS6	ENSG00000049192	protein_coding	281.121030209262	0.402652337288384	0.107404598704218	3.7489301402936	0.000177590541538199	0.000764668838999984
H6PD	ENSG00000049239	protein_coding	9113.35877627134	0.424706105186667	0.0669629805851523	6.34240145040433	2.26210914419636e-10	3.07957807401416e-09
VAMP3	ENSG00000049245	protein_coding	6817.21215453788	-0.0726024076546978	0.0483112952736942	-1.50280399735484	0.132889594834869	0.220241337697285
PER3	ENSG00000049246	protein_coding	1776.02671543604	0.25742611250367	0.108495240175497	2.3726949872388	0.0176588396791999	0.0420685352425521
UTS2	ENSG00000049247	protein_coding	58.3295293608337	-0.244364615575121	0.211526315331954	-1.15524451504595	0.247990310240215	0.359497333581198
TNFRSF9	ENSG00000049249	protein_coding	357.068666144219	0.697907431989514	0.113621439394391	6.14239210231273	8.12878937270476e-10	1.02053384252349e-08
EPN3	ENSG00000049283	protein_coding	2748.53228060824	-0.571786322975617	0.137208828469619	-4.1672706439748	3.08268420391602e-05	0.000159853317337974
LTBP1	ENSG00000049323	protein_coding	7041.40506863056	1.45782472370458	0.101343256893163	14.3850194714132	6.42600172616973e-47	1.59880822257958e-44
RCN1	ENSG00000049449	protein_coding	7918.51676859198	-0.06493223875998	0.0820591334857618	-0.791285942243669	0.428777149882471	0.546046205258113
ELN	ENSG00000049540	protein_coding	5548.61995693448	1.7848615440291	0.127367573571209	14.0134690014426	1.28949167545136e-44	2.78326307914623e-42
RFC2	ENSG00000049541	protein_coding	1827.1422468306	-0.273164845936273	0.0645507499071658	-4.23178423688536	2.31844763782113e-05	0.000124011067241705
ARID1B	ENSG00000049618	protein_coding	7301.76118063882	0.0995527832980407	0.0471422030247876	2.11175500741226	0.0347074682234601	0.0739618622658242
CLPTM1L	ENSG00000049656	protein_coding	7908.09163509083	-0.136338834966527	0.0652552075523571	-2.08931731398044	0.0366791688435932	0.0774517257896312
NEDD4L	ENSG00000049759	protein_coding	5520.59561515153	-0.307896214695053	0.0729116932867558	-4.22286468487464	2.41216652211029e-05	0.000128243467928657
FOXP3	ENSG00000049768	protein_coding	507.136230522632	0.721079537592725	0.100813996154721	7.1525737010372	8.51657780091968e-13	1.65632189060859e-11
PPP1R3F	ENSG00000049769	protein_coding	212.050434022571	0.667066236834381	0.087897645241803	7.58912522627093	3.22072385820966e-14	7.57657661418702e-13
HEXB	ENSG00000049860	protein_coding	8100.75790682672	0.0622039621597608	0.0578492545674429	1.07527681428014	0.282250813538878	0.397137336734123
PTCD2	ENSG00000049883	protein_coding	708.248359034254	-0.00694186825923142	0.0490040658792437	-0.141659026341562	0.88734934071486	0.922395512296975
NEXMIF	ENSG00000050030	protein_coding	82.9964027747509	1.45674188220395	0.194221156452227	7.50042842300894	6.36095844283047e-14	1.43297470148099e-12
JKAMP	ENSG00000050130	protein_coding	2398.06824052286	-0.189912674465791	0.0477764084471905	-3.975030368298	7.03702762179447e-05	0.00033517460778383
DKK3	ENSG00000050165	protein_coding	5272.7894971392	1.05529624669502	0.0854799351910003	12.3455433644986	5.14854644493602e-35	5.53271564456135e-33
ARHGEF5	ENSG00000050327	protein_coding	1360.21021761754	-0.47945577722914	0.0731059324716128	-6.55837031304284	5.43989859974755e-11	8.19668730839646e-10
NFE2L3	ENSG00000050344	protein_coding	4766.46118672278	-0.196874123507968	0.088598765039894	-2.22208654284651	0.0262774575395635	0.0586450244333319
MCUR1	ENSG00000050393	protein_coding	3498.79131390759	-0.373183402737226	0.0719745078870718	-5.18493858023665	2.16086065653497e-07	1.77605515345178e-06
LIMA1	ENSG00000050405	protein_coding	11887.9668964711	-0.216377123244124	0.0812353101585753	-2.66358462621421	0.00773129626269427	0.0208725989063448
LETMD1	ENSG00000050426	protein_coding	2793.37410319634	-0.310141118375717	0.048013139719947	-6.45950504767488	1.05045982780493e-10	1.50940468059584e-09
SLC4A8	ENSG00000050438	protein_coding	346.916409387675	-0.213882694995451	0.133701749906004	-1.59970004241393	0.109665142460387	0.189388543740914
LAMC3	ENSG00000050555	protein_coding	457.847904430995	0.57943427869529	0.158413490612141	3.6577331668928	0.000254455745893124	0.00105429010318491
PTGER3	ENSG00000050628	protein_coding	585.37842038009	1.52174406637581	0.144251333636599	10.5492547487251	5.12015965886692e-26	3.10821999868259e-24
TNIP3	ENSG00000050730	protein_coding	105.868503595259	0.330593771877752	0.129464782008643	2.55354210425876	0.0106633385340201	0.0274684163481284
MAPK9	ENSG00000050748	protein_coding	3121.80919767805	-0.137875076106893	0.0503090055742297	-2.74056452782517	0.00613337372041997	0.0171204988668758
COL23A1	ENSG00000050767	protein_coding	147.084319092814	0.560245583601313	0.122111446890149	4.58798579387325	4.47543085381457e-06	2.80482176614484e-05
BCAR1	ENSG00000050820	protein_coding	7911.7789175415	-0.0268872705614778	0.0666296130344785	-0.403533344063766	0.686555910164766	0.771003432010936
FAM160A2	ENSG00000051009	protein_coding	3537.5102188476	-0.229589327041523	0.0600276986955141	-3.82472312000661	0.000130919135383092	0.000582738412866292
HERPUD1	ENSG00000051108	protein_coding	8374.53143047605	0.102709281010327	0.0639637806616251	1.60574124837413	0.108330774217472	0.187520132065318
HOMER3	ENSG00000051128	protein_coding	745.084755738571	0.539765490233239	0.0934176982534224	5.77797890897472	7.56032827430585e-09	8.09850585916322e-08
RAD51	ENSG00000051180	protein_coding	756.037362605466	-0.419261404723461	0.0746471523680288	-5.61657600354799	1.94778594400191e-08	1.94343786396097e-07
POLQ	ENSG00000051341	protein_coding	1023.54648874863	-0.624425478873994	0.0947805847435733	-6.58811591596911	4.45442832047039e-11	6.78058502658221e-10
PIK3CB	ENSG00000051382	protein_coding	3960.58550944567	-0.17777168324169	0.0582274946109237	-3.05305396410341	0.00226525198299161	0.0071979290283081
CYBA	ENSG00000051523	protein_coding	16312.1963145095	-0.0699193276839254	0.0897972080609839	-0.778635875142589	0.436194239857173	0.553122331721472
THOC3	ENSG00000051596	protein_coding	824.965360270024	-0.309157688701724	0.0700998214135099	-4.41024930545889	1.03251678066445e-05	5.97220854798667e-05
HEBP2	ENSG00000051620	protein_coding	5620.68479500177	-0.372303086322781	0.0568019246024635	-6.55440971284684	5.58624006436948e-11	8.39964950673144e-10
MPHOSPH9	ENSG00000051825	protein_coding	1356.57065870651	-0.269460195723439	0.0600206782063014	-4.48945603042435	7.14052841106565e-06	4.2720524574472e-05
PLEKHA5	ENSG00000052126	protein_coding	3383.16203008109	-0.0286771046901082	0.0689674550353754	-0.415806334674795	0.677551723100231	0.763594965959384
PRSS8	ENSG00000052344	protein_coding	12681.0147672819	-0.434643129143918	0.114865699622046	-3.78392444893529	0.000154374702484528	0.000674948329153917
SIKE1	ENSG00000052723	protein_coding	2562.61708223528	-0.105906911309984	0.0422609513834971	-2.50602288502525	0.0122097716922976	0.0308488597913839
RRP12	ENSG00000052749	protein_coding	2813.5214154228	-0.207329871094366	0.0613843362338277	-3.37756965074277	0.000731294303130681	0.00267241743493389
FNIP2	ENSG00000052795	protein_coding	3514.38132533011	-0.0291185930422134	0.0590963168382786	-0.492731097301691	0.622202601771207	0.719433776874576
MSMO1	ENSG00000052802	protein_coding	3620.17698974899	-0.662796215110916	0.0897218384056116	-7.38723399886847	1.49914638348078e-13	3.22751007631986e-12
TTC17	ENSG00000052841	protein_coding	4677.49377933147	-0.147575966759111	0.0439427165176993	-3.35837149939673	0.000784031648884176	0.00283803386298238
ALX4	ENSG00000052850	protein_coding	15.2099085573249	1.03262958925236	0.177492098165062	5.81789048598686	5.95949234483909e-09	6.4937321664077e-08
FSTL4	ENSG00000053108	protein_coding	93.7266458983187	-0.375509222878343	0.234588367012971	-1.6007154474867	0.109439958155611	0.189128993586719
FOXN3	ENSG00000053254	protein_coding	5996.83446982125	0.526806066480329	0.0651464385319616	8.08649065630614	6.1408425801924e-16	1.73271249272501e-14
METTL24	ENSG00000053328	protein_coding	127.120333665845	2.10252416533058	0.178258066212006	11.7948332437871	4.1502189833073e-32	3.69040686954052e-30
AKR7A2	ENSG00000053371	protein_coding	3315.01015859315	-0.109409777472013	0.0684878907790264	-1.59750543092383	0.110153088056783	0.190010611405823
MRTO4	ENSG00000053372	protein_coding	2651.88950788633	-0.335069765293117	0.059775552496793	-5.60546496514764	2.07696633644051e-08	2.05890753198431e-07
NNAT	ENSG00000053438	protein_coding	178.973529513379	1.0181629910673	0.126964155446396	8.01929479613767	1.06353981371752e-15	2.94013165689277e-14
USE1	ENSG00000053501	protein_coding	901.471192973743	-0.0805399679936184	0.0655843531757106	-1.22803632411895	0.219433332483237	0.326910486806999
MCF2L2	ENSG00000053524	protein_coding	106.959769938707	0.0581988266277567	0.092622816266496	0.628342226825688	0.529779774868227	0.639032935834676
NRIP2	ENSG00000053702	protein_coding	308.991161296473	0.883714280748293	0.07640773771736	11.5657694776574	6.14380362019946e-31	5.08696867943302e-29
LAMA3	ENSG00000053747	protein_coding	9921.78874408869	-0.13247996936319	0.14608687204591	-0.906857457537703	0.364482180752928	0.483185949848765
AP5M1	ENSG00000053770	protein_coding	2944.40188589579	-0.251276684526648	0.0486335223590044	-5.16673833887182	2.38214382527972e-07	1.93650310934175e-06
ANAPC4	ENSG00000053900	protein_coding	1367.0662838489	-0.200609542689626	0.0434739270324642	-4.6144794451125	3.94081771908047e-06	2.50237466102084e-05
KCNQ1	ENSG00000053918	protein_coding	5077.37253411792	-0.63706345789779	0.134438502130672	-4.73869797566306	2.15095816973566e-06	1.4408281734594e-05
TRAPPC3	ENSG00000054116	protein_coding	2577.37563593712	-0.139108830914736	0.0402519013445028	-3.45595676895232	0.000548343258809427	0.00207625556433674
THRAP3	ENSG00000054118	protein_coding	8684.21352105396	0.000411749876779783	0.035198518556236	0.0116979320059149	0.990666613525588	0.993696475867116
PHPT1	ENSG00000054148	protein_coding	3585.05226465138	-0.238419530036263	0.0689044183948474	-3.46014864634707	0.000539877273692365	0.00204834596321967
ENTPD2	ENSG00000054179	protein_coding	2030.83253903735	-0.575876054164612	0.151205987450538	-3.80855324497643	0.000139782249274927	0.000618537065369611
LY75	ENSG00000054219	protein_coding	1822.5534625881	-0.3276161467965	0.0871406591768956	-3.75962438075478	0.000170168658734718	0.000735859512718506
ARID4B	ENSG00000054267	protein_coding	4083.36990810114	-0.0561005817974814	0.0521647395797236	-1.07545024185815	0.282173198175965	0.397039189866931
OPN3	ENSG00000054277	protein_coding	420.625990281032	-0.102409788208181	0.0874233516270188	-1.17142372492306	0.241428500493501	0.351985372930325
SDCCAG8	ENSG00000054282	protein_coding	1351.07996250117	-0.0616349373623075	0.0490707682038115	-1.25604182731177	0.209100805483227	0.314682351018781
PTPRN	ENSG00000054356	protein_coding	165.094046734848	0.919703836845505	0.211667675255125	4.34503679287344	1.392523210042e-05	7.80947921048096e-05
HHAT	ENSG00000054392	protein_coding	315.914253837507	-0.103123863522173	0.0985203636884445	-1.04672637880516	0.295225793850732	0.410861048440949
KIF1B	ENSG00000054523	protein_coding	5145.76142139345	0.122423524828591	0.0569004997133035	2.15153690117713	0.0314338464504499	0.0680626460890367
FOXC1	ENSG00000054598	protein_coding	2161.05710358363	-0.45340610211842	0.130015622431845	-3.48732016689838	0.000487886911869332	0.00187318162354879
TBC1D22A	ENSG00000054611	protein_coding	2503.6206455358	0.0763090561522323	0.0452913899895334	1.6848468587488	0.0920181215639247	0.164661090020519
SYNE2	ENSG00000054654	protein_coding	12976.1874085271	0.011512406120082	0.087610915691305	0.131403787179279	0.895455892906503	0.927876934747636
PLEKHH1	ENSG00000054690	protein_coding	2400.07656339274	-0.433250749276505	0.0857547097877145	-5.05220938125749	4.36728559955291e-07	3.36298969014512e-06
ATP9A	ENSG00000054793	protein_coding	10769.1290721458	0.00605381566391656	0.081667666956359	0.0741274471223912	0.940908975690578	0.959817612603086
SPO11	ENSG00000054796	protein_coding	1.57905340103125	-0.414149955324246	0.372413820097964	-1.11206924387313	0.266108379396837	0.379616887959217
CBLN4	ENSG00000054803	protein_coding	17.8572644490061	1.61327443332952	0.210446932845284	7.66594414809343	1.77520433359602e-14	4.30851731268306e-13
CHRDL2	ENSG00000054938	protein_coding	2887.00919585027	2.3710033895332	0.189799312589017	12.4921600462656	8.23860431267245e-36	9.52190361602168e-34
FAM168A	ENSG00000054965	protein_coding	4223.36498719963	0.389268449534154	0.0513256365655676	7.58428878006939	3.3431580518946e-14	7.8390382417382e-13
RELT	ENSG00000054967	protein_coding	640.270973725989	0.210970507844042	0.0756656597199905	2.78819359567818	0.00530028594275805	0.0150605649570116
GALC	ENSG00000054983	protein_coding	4106.49570684531	-0.263350574663429	0.0947892075759783	-2.77827593877014	0.00546481881555318	0.0154645676780112
NOP58	ENSG00000055044	protein_coding	6295.57507847297	-0.46529855169927	0.0599884287135249	-7.7564717342624	8.73247613278814e-15	2.19319329705982e-13
SZRD1	ENSG00000055070	protein_coding	8492.79659315917	0.103191882263935	0.0444184503206903	2.32317610179812	0.0201696940519301	0.0470405770909141
KCNH2	ENSG00000055118	protein_coding	1535.85161898845	0.603767167744512	0.181503136455624	3.3264833849972	0.000879492629320359	0.00313887284723081
CUL1	ENSG00000055130	protein_coding	4232.49534147334	-0.141515728693007	0.0441241191909036	-3.20721934597124	0.00134024763008875	0.00455132703912408
FAM114A2	ENSG00000055147	protein_coding	1102.83657667359	0.114925683824888	0.0444745410832179	2.58407801465218	0.00976397057524554	0.0254765129846529
CYFIP2	ENSG00000055163	protein_coding	2595.45377634703	0.426379958971544	0.115912498495727	3.67846405266866	0.000234642753734009	0.000980077866593087
TAB2	ENSG00000055208	protein_coding	5785.14231181991	0.024976653677017	0.0452469227782326	0.552007786240721	0.580943018676914	0.683891689453545
GINM1	ENSG00000055211	protein_coding	2339.98118481315	0.195883134226322	0.0466176604170246	4.20190829985938	2.64674351877947e-05	0.000139365174002288
EIF2AK2	ENSG00000055332	protein_coding	8268.46057480887	0.0599335612928498	0.0570496528245584	1.05055085045233	0.293464924630416	0.408973923853773
USP36	ENSG00000055483	protein_coding	3636.21515933002	-0.136571663403283	0.0459768474472211	-2.97044427763473	0.0029736934741958	0.00912558893894808
KMT2C	ENSG00000055609	protein_coding	7211.24138069504	0.00879629906453046	0.0571897218588236	0.153809089791426	0.877760266510367	0.915480068158409
MCOLN3	ENSG00000055732	protein_coding	309.419715323757	-0.648823160735797	0.170978790275411	-3.7947581667333	0.000147787433978616	0.000649691002520492
CCDC85A	ENSG00000055813	protein_coding	54.2086155186867	0.84848221147242	0.151078711042377	5.61615998454225	1.95247893705441e-08	1.94696650886095e-07
PUM2	ENSG00000055917	protein_coding	9276.14008061041	-0.144745409056031	0.0381853440254156	-3.79060115209884	0.000150283113997557	0.000659227830352145
MRPL43	ENSG00000055950	protein_coding	3009.82227571945	-0.149597491597961	0.0531920433275836	-2.81240355210015	0.00491727677691948	0.0141103856696706
ITIH4	ENSG00000055955	protein_coding	36.5247287661326	0.0457419070479053	0.130427511810748	0.350707503446645	0.725807795750853	0.802438235404811
ITIH1	ENSG00000055957	protein_coding	17.0803187472182	-0.194488059853248	0.201116912059607	-0.967039807152593	0.333524134225043	0.45133840921963
HPF1	ENSG00000056050	protein_coding	709.016568581431	-0.0345983445629248	0.0553450161774156	-0.625139298035713	0.531879637720708	0.640938249764031
ZFR	ENSG00000056097	protein_coding	7411.03119561142	-0.0642691551603591	0.0419828566421449	-1.53084283206783	0.125808240912008	0.210934697375607
ZNF280C	ENSG00000056277	protein_coding	532.506063271658	-0.243995107920476	0.0650191860852065	-3.75266321545036	0.000174965843154214	0.000754332039282107
NPFFR2	ENSG00000056291	protein_coding	15.6018110493056	-0.638021147861601	0.227353230650209	-2.80629901777476	0.00501141640962126	0.0143389762406946
PHF21B	ENSG00000056487	protein_coding	20.4326037352302	0.743087563354234	0.203762170435175	3.64683769203685	0.000265487502543211	0.00109407451786472
TRAF1	ENSG00000056558	protein_coding	1131.61000836836	0.68191659542492	0.0891779168352222	7.64669796766981	2.06205897732222e-14	4.97128461897917e-13
RC3H2	ENSG00000056586	protein_coding	4094.24445260437	-0.0774844599877685	0.0552674456478948	-1.40199097460405	0.160917941849225	0.25633085719175
IL17RB	ENSG00000056736	protein_coding	1724.45387179657	-0.384345750972879	0.111852396120122	-3.43618701346474	0.000589963580640879	0.00221586790764885
TRAF3IP2	ENSG00000056972	protein_coding	2997.84591432648	-0.1235810548706	0.0647636493495319	-1.90818547305185	0.0563672485238852	0.110676850336114
GYG2	ENSG00000056998	protein_coding	676.610378946565	-0.181462175166253	0.131566977776628	-1.37923799902386	0.167821385697474	0.264771620246128
DCBLD2	ENSG00000057019	protein_coding	1883.3464093074	0.411116731345021	0.11889343246612	3.45785904921344	0.000544486169880499	0.00206381710935493
SERPINB3	ENSG00000057149	protein_coding	192.821232009394	-1.90674434314052	0.338062333750766	-5.64021528806654	1.69837678710777e-08	1.7121739797695e-07
SOAT1	ENSG00000057252	protein_coding	2659.23564161555	0.177307596081239	0.0809778931429456	2.18958025702456	0.0285546921456294	0.0628195764526224
PKP2	ENSG00000057294	protein_coding	6264.46467843611	-0.519309066454755	0.0890868187191462	-5.82924695169463	5.56780564568427e-09	6.09874560283182e-08
MSH4	ENSG00000057468	protein_coding	24.4243202920267	-0.545972433315367	0.171370580089694	-3.18591693527331	0.00144296020134577	0.00485216983284759
F7	ENSG00000057593	protein_coding	126.302787453309	-1.42815151457628	0.240813510168565	-5.93052903708187	3.01960175347975e-09	3.45281923846506e-08
GDI2	ENSG00000057608	protein_coding	17418.8537101871	-0.256383175306929	0.050464498411147	-5.08046613716658	3.765098483206e-07	2.94189092034786e-06
PRDM1	ENSG00000057657	protein_coding	3567.3101891809	0.226055061565619	0.0938850880304046	2.40778451943733	0.0160496508128552	0.0389010324217717
ATG5	ENSG00000057663	protein_coding	2725.7475790714	-0.259015295783151	0.0630397392015721	-4.10876217230117	3.97785456032655e-05	0.000200969791215778
TMCC3	ENSG00000057704	protein_coding	1769.88604802625	0.127038079966541	0.10739675200811	1.18288567941931	0.236854457896797	0.347104114237535
PITHD1	ENSG00000057757	protein_coding	1887.54714053873	-0.215842251311216	0.0479576523626615	-4.5006842636706	6.77350570725441e-06	4.07904438722187e-05
MTA3	ENSG00000057935	protein_coding	2531.01648849638	-0.189206188073012	0.0454542423216928	-4.16256389742337	3.14694040160212e-05	0.000162835361167814
USP13	ENSG00000058056	protein_coding	1173.05536045996	0.236127748049663	0.0832472974726519	2.83646142539624	0.00456164884285036	0.0132152803777586
ATP11B	ENSG00000058063	protein_coding	6289.09853437915	-0.178815026840622	0.0674860310786563	-2.64965984786109	0.00805728468920574	0.0216234458800767
LAMC2	ENSG00000058085	protein_coding	14767.6194791333	0.0539851151194842	0.139718551243904	0.386384733014038	0.699211755200135	0.781322286534043
CDK14	ENSG00000058091	protein_coding	1199.84078350539	0.90485120539633	0.108691787816635	8.32492705817694	8.43806846148319e-17	2.60343020026959e-15
SEC61A1	ENSG00000058262	protein_coding	22006.6741976474	-0.117739087553491	0.0541834338007522	-2.17297205611684	0.0297824205117181	0.0650361326812809
PPP1R12A	ENSG00000058272	protein_coding	6067.89866901017	0.364205527967641	0.0702866060371249	5.18172022383995	2.19848812809545e-07	1.80433928966066e-06
RASGRF1	ENSG00000058335	protein_coding	154.189342825247	0.0643882174746692	0.151630869084157	0.424637924082152	0.67110064250055	0.75873815469545
CAMK2B	ENSG00000058404	protein_coding	59.8713691134562	-0.380864429617273	0.17182908286458	-2.21653065515944	0.0266551808165681	0.0593333282284003
CROCC	ENSG00000058453	protein_coding	1137.83280682637	0.2610139770804	0.0662074073629859	3.94236819528932	8.0680990468635e-05	0.000378995050743987
POLR3E	ENSG00000058600	protein_coding	2687.27286455379	-0.162488494301072	0.0414653248397531	-3.91865962533816	8.90427517298027e-05	0.000414000024083324
ATP2B4	ENSG00000058668	protein_coding	12546.7622711547	1.18872907653381	0.108169543099692	10.9894989150342	4.29302839233578e-28	3.0031576871427e-26
ZC3H11A	ENSG00000058673	protein_coding	8984.89688888422	-0.139846438641402	0.0463823535577195	-3.01507853557652	0.00256912722574097	0.00803361491941688
RIOK2	ENSG00000058729	protein_coding	1161.40274270338	-0.188581648785238	0.0498615459890319	-3.78210593042423	0.000155507155355569	0.000679546625328233
YIPF1	ENSG00000058799	protein_coding	1704.09122301986	-0.0586666202504237	0.0453179268592928	-1.29455657653046	0.19547324027712	0.298613724114589
NDC1	ENSG00000058804	protein_coding	3845.13584967904	-0.524037274784418	0.065481962688534	-8.0027728746771	1.21648200441813e-15	3.33374154081099e-14
DGKG	ENSG00000058866	protein_coding	360.951309061184	0.798255016751353	0.149190423166584	5.35057813905408	8.76736859531586e-08	7.74691192518576e-07
FLYWCH1	ENSG00000059122	protein_coding	1983.82930340309	0.316721020392308	0.0563535413412047	5.62025052648693	1.90680750333251e-08	1.90480867426453e-07
UNKL	ENSG00000059145	protein_coding	787.078054911729	0.349743604599758	0.0617153842915033	5.66704086209359	1.45284704951434e-08	1.48030958099296e-07
TBXAS1	ENSG00000059377	protein_coding	1224.79567237926	0.277683446534873	0.103930265739652	2.67182465626017	0.00754400570516251	0.0204248242375043
PARP12	ENSG00000059378	protein_coding	4178.65432170888	-0.122955706994043	0.0685662933431128	-1.79323835370187	0.0729348198090559	0.136595926434885
ALDH18A1	ENSG00000059573	protein_coding	8307.718878275	-0.214568102430182	0.058369914075241	-3.67600511033126	0.000236914778294135	0.000988423484825861
TARBP1	ENSG00000059588	protein_coding	2714.10048397599	-0.413076876712003	0.0641556733768852	-6.43866481278071	1.20529037442405e-10	1.71335775235112e-09
GATB	ENSG00000059691	protein_coding	814.130694399141	-0.185762836901189	0.0547565801416962	-3.39252079696141	0.000692526746882158	0.00254751991294808
MXD1	ENSG00000059728	protein_coding	5865.48733202439	-0.266383022880411	0.103735236249438	-2.56791262556028	0.0102312941161737	0.0265031891863351
CDK17	ENSG00000059758	protein_coding	2069.74310556612	0.254244278663	0.0538639186715339	4.72012220672989	2.35702993217222e-06	1.56516580047623e-05
DNAJC25	ENSG00000059769	protein_coding	598.497843071361	-0.287267528185006	0.0464196376468045	-6.18849139604994	6.07427226560992e-10	7.78465540013094e-09
SLC2A3	ENSG00000059804	protein_coding	2897.95409655051	0.496230367812237	0.115108480926954	4.31098007563089	1.62532551727227e-05	8.97947012698214e-05
PSD	ENSG00000059915	protein_coding	863.849355299528	2.30587118995186	0.159350547340262	14.470431563866	1.8629958235513e-47	4.85022319897451e-45
CTDP1	ENSG00000060069	protein_coding	1898.91511067085	0.0558553849924701	0.0524184819071975	1.06556662765162	0.286619591783596	0.401817962145449
YBX3	ENSG00000060138	protein_coding	11949.1339673602	0.107892057750351	0.0662431032506912	1.62872891600569	0.103370418568661	0.180636256812351
STYK1	ENSG00000060140	protein_coding	548.143370438486	-0.798210194397526	0.125283783797794	-6.37121716954064	1.87533869931571e-10	2.58112499355414e-09
WNK1	ENSG00000060237	protein_coding	17756.9301653058	0.152984235839291	0.0676181533497318	2.26247284583524	0.0236682046822419	0.0537383687968528
RPS17P5	ENSG00000060303	processed_pseudogene	12.5499386001258	-0.481084944512088	0.113934048598773	-4.22248617010234	2.41622229045943e-05	0.000128432055592754
CCAR1	ENSG00000060339	protein_coding	5641.86466680656	-0.324849871062519	0.0444905640979152	-7.30154534223451	2.84481173739452e-13	5.9055859605666e-12
OGFR	ENSG00000060491	protein_coding	4609.36239752184	0.0453031515158017	0.0643428852512056	0.704089525033427	0.481377023050694	0.595248116127345
GNA15	ENSG00000060558	protein_coding	810.417484783585	-0.0734925795757517	0.124463263981567	-0.590476074825065	0.554871521209513	0.66102688748299
CREB3L3	ENSG00000060566	protein_coding	772.851843098052	-0.503037191936038	0.239561401370216	-2.09982571924702	0.0357441749198413	0.0758192030018238
PIGV	ENSG00000060642	protein_coding	1004.81224215873	-0.166288320707167	0.0514521282519625	-3.23190364240812	0.00122968514424882	0.00421841388172079
PTPRU	ENSG00000060656	protein_coding	3480.97092013717	-0.0578698720024523	0.138670163561165	-0.417320283731597	0.67644415403818	0.762690126553792
SNRNP40	ENSG00000060688	protein_coding	1955.93036335284	-0.142533071106504	0.0460791799807272	-3.09322065119474	0.0019799686102047	0.00639482507965269
RIMBP2	ENSG00000060709	protein_coding	248.283413583587	0.421723675012597	0.218346744277613	1.93144017973725	0.0534286403312809	0.10586584296634
COL11A1	ENSG00000060718	protein_coding	1870.27891710204	1.17530046315953	0.209118047087172	5.62027275756645	1.90656214733236e-08	1.90480867426453e-07
QSER1	ENSG00000060749	protein_coding	3636.07048218827	-0.0890207075182023	0.0684996150947697	-1.29957967493747	0.193745069561584	0.296484842549521
MPC1	ENSG00000060762	protein_coding	2238.60413559792	-0.455037766213544	0.0699071155767231	-6.50917667621604	7.55638081382983e-11	1.11138650484596e-09
ACAA1	ENSG00000060971	protein_coding	2225.93228136137	-0.277067284482574	0.0584082597112824	-4.74363190843459	2.09920141861708e-06	1.40877446253113e-05
BCAT1	ENSG00000060982	protein_coding	1660.57179550469	0.656968899073746	0.125309837774461	5.24275596187581	1.58195711596549e-07	1.33567215071998e-06
HDAC7	ENSG00000061273	protein_coding	5320.72368367133	0.413313161630913	0.049236383429473	8.39446630402799	4.68015210383762e-17	1.47737776442829e-15
LZTS1	ENSG00000061337	protein_coding	891.689618494334	1.37724018416794	0.0887970378981906	15.5099788998254	2.96976456806037e-54	1.47052842195123e-51
PRDM6	ENSG00000061455	protein_coding	199.394855817076	1.55952689590277	0.118076561871536	13.2077600430092	7.91446900031886e-40	1.2194337609821e-37
WNT8A	ENSG00000061492	protein_coding	2.80802383728321	-0.177453762048769	0.367723151213573	-0.482574353730869	0.629397992589829	0.725326919351462
SPAG4	ENSG00000061656	protein_coding	448.126340885214	0.0158601822883171	0.108320777232627	0.146418652944635	0.883590903074787	0.919585185028842
NCKAP1	ENSG00000061676	protein_coding	14822.0889848806	-0.179569791246941	0.0496043865301299	-3.62003854513692	0.000294559132942162	0.00120045978596867
MRPS35	ENSG00000061794	protein_coding	5669.96801213201	-0.493835321520469	0.0835183524816254	-5.91289587075028	3.361447010656e-09	3.82121548879592e-08
GUCY1B1	ENSG00000061918	protein_coding	1682.84455061882	1.42251485397975	0.0897637635293687	15.8473174257487	1.46711196503511e-56	8.6162120951196e-54
SFSWAP	ENSG00000061936	protein_coding	2631.18348951084	-0.128917456500957	0.0390167622123033	-3.30415568056299	0.000952629154928703	0.00336464620475413
TNK2	ENSG00000061938	protein_coding	4446.69626136542	0.00698476493064599	0.0843589032929569	0.0827981950688677	0.934012004327701	0.955063004716215
MON2	ENSG00000061987	protein_coding	3156.62183703082	-0.0768875189739745	0.0557411794161915	-1.37936656129742	0.16778176369175	0.264734568534184
CDH3	ENSG00000062038	protein_coding	3586.48045315251	-0.22567834300597	0.146091912817275	-1.54476958138154	0.122402007483895	0.206478013158848
ARSF	ENSG00000062096	protein_coding	6.78496088825872	-0.206864614444663	0.224090423248364	-0.923130098314777	0.355939411172484	0.474488804900989
GPBP1	ENSG00000062194	protein_coding	4296.73475347361	-0.118147162313147	0.041272678256334	-2.86259984339677	0.00420180852866607	0.012314788101743
DGAT2	ENSG00000062282	protein_coding	1758.50533266613	-0.377170710641837	0.10642703450098	-3.54393704955072	0.00039419935462223	0.00155533370860909
ZNF112	ENSG00000062370	protein_coding	248.438488803002	-0.0643771239765586	0.0806454612307199	-0.798273368322379	0.424711869126883	0.541963677968456
CS	ENSG00000062485	protein_coding	14080.0802436584	-0.293401608789934	0.0490220568069596	-5.98509381083905	2.16265178238374e-09	2.53568407258531e-08
LTK	ENSG00000062524	protein_coding	470.820899275495	-0.750816497489686	0.169951442129241	-4.4178295169671	9.96970074245449e-06	5.78847770317449e-05
MRPS24	ENSG00000062582	protein_coding	720.029315525958	-0.192770934206994	0.0693356505387559	-2.78025709298339	0.00543158780629688	0.0153800081478184
ELMO2	ENSG00000062598	protein_coding	3074.48088847137	0.137612834214722	0.0503073156036243	2.7354437930854	0.00622962242996261	0.017350807327127
WAPL	ENSG00000062650	protein_coding	4584.59317513585	-0.0428737737474533	0.0487073847709438	-0.880231487464904	0.378733919098227	0.497190652566592
VMP1	ENSG00000062716	protein_coding	13009.1286644555	-0.219501151951411	0.0657308611981132	-3.33939260722347	0.000839618081190187	0.00301183170643983
APPBP2	ENSG00000062725	protein_coding	2582.46943683118	0.0450453911233177	0.0444237279753593	1.01399394369386	0.310585642170044	0.427315418934416
POLD1	ENSG00000062822	protein_coding	2260.86334197393	-0.0451168119828099	0.0868546201328947	-0.519452067302551	0.603445530371655	0.703430193004089
SEZ6	ENSG00000063015	protein_coding	48.9701424018744	0.779047848664758	0.144869519316129	5.37758289212481	7.54924595665119e-08	6.74331961120048e-07
EIF4B	ENSG00000063046	protein_coding	19100.8169547032	-0.101141091457108	0.0527029237167384	-1.91907932851523	0.0549742951270381	0.108409601904627
SLC6A16	ENSG00000063127	protein_coding	99.326530113307	0.427642923571935	0.132622268310912	3.22451824281419	0.00126184816652662	0.00431672753635599
BICRA	ENSG00000063169	protein_coding	2553.62067100742	0.134989281090046	0.0593377329570945	2.27493155472679	0.0229100360752315	0.0523345631864186
SPHK2	ENSG00000063176	protein_coding	1544.69589131213	-0.0517777152899187	0.0816391950734774	-0.634226185636904	0.525933220771279	0.63550106896086
RPL18	ENSG00000063177	protein_coding	45933.7632045511	-0.280518495598926	0.0697279057137444	-4.02304490185817	5.74505382468869e-05	0.000279166282012269
CA11	ENSG00000063180	protein_coding	363.637908284071	0.344595186796984	0.0971002791586342	3.54885886820175	0.000386904388946482	0.00153061643083888
ISOC2	ENSG00000063241	protein_coding	2628.79227790013	-0.125305721360087	0.0738967077099958	-1.69568747029764	0.0899450826461233	0.161586977634195
U2AF2	ENSG00000063244	protein_coding	10064.4952420578	-0.0530380803986358	0.055023960362471	-0.963908814437324	0.335091644287492	0.453046916990882
EPN1	ENSG00000063245	protein_coding	17261.0310311662	-0.0904063257965081	0.0681878604284071	-1.32584194941017	0.184892054640839	0.285864725984781
MED29	ENSG00000063322	protein_coding	3755.41769346174	0.205495910549592	0.0559925233281698	3.67005982825937	0.000242493705709674	0.00100894880915055
AHRR	ENSG00000063438	protein_coding	227.455673614324	0.139352530427026	0.127226825920077	1.09530776563243	0.273381826506792	0.387497429668524
GSC2	ENSG00000063515	protein_coding	0.73109447692718	-0.890729800709488	0.35345005982885	-2.52010086273802	0.011732121073974	0.0298350656605008
ZNF275	ENSG00000063587	protein_coding	2231.32116520639	0.0366859570859389	0.0557160489729316	0.658445057792269	0.510252190485652	0.621369677754281
MTMR1	ENSG00000063601	protein_coding	2221.03920363359	-0.218644545717823	0.0531281453072877	-4.11541838046868	3.86477742051742e-05	0.000195883906852055
GPC1	ENSG00000063660	protein_coding	5496.55008082378	0.316878534794227	0.108569639306824	2.91866618345034	0.00351532444886503	0.0105590071967355
ADCK1	ENSG00000063761	protein_coding	743.873480752696	-0.276759218802058	0.0505536250265678	-5.47456722750566	4.38582119399569e-08	4.10592532057721e-07
HAGH	ENSG00000063854	protein_coding	1534.29749422562	0.144344060253832	0.0519324424008844	2.7794583420435	0.00544496369243335	0.0154152904267786
RNF4	ENSG00000063978	protein_coding	4719.47762366239	-0.0401719137974057	0.0431564648273298	-0.930843477521494	0.351934535942619	0.470379147552299
CASP8	ENSG00000064012	protein_coding	3113.78462766957	-0.287973539536747	0.0548432155274474	-5.25085075277224	1.51398315209095e-07	1.28386076330856e-06
LIMCH1	ENSG00000064042	protein_coding	1210.8235577643	0.128980698720496	0.111042986646982	1.16153845114541	0.245422995656477	0.356686787569685
INTS13	ENSG00000064102	protein_coding	1990.80061010003	-0.338323461157572	0.0772244506584153	-4.38104069725362	1.18113805244711e-05	6.73011502876198e-05
TM7SF3	ENSG00000064115	protein_coding	4808.91872392639	-0.187586739853528	0.0883975183738693	-2.12208151658904	0.0338308932606179	0.0723993443461731
DLX3	ENSG00000064195	protein_coding	119.59830358129	-1.53267086480272	0.296369468043914	-5.17148704594504	2.32238374783799e-07	1.89555003154579e-06
SPA17	ENSG00000064199	protein_coding	677.589097924132	-0.292852126134952	0.0667502435599351	-4.3872817613317	1.14776063541038e-05	6.56436942732104e-05
TSPAN32	ENSG00000064201	protein_coding	100.439334107334	0.616047383308116	0.158879755370496	3.87744418331675	0.00010555953461498	0.000482270051089895
CCN5	ENSG00000064205	protein_coding	125.149738069037	2.01939658895176	0.178030031356315	11.3430109154453	8.03321391886784e-30	6.26131999074472e-28
DMRT3	ENSG00000064218	protein_coding	15.5999587697414	0.638359841164942	0.230254630026125	2.77240827293034	0.0055643199008605	0.0157126861921481
ST3GAL6	ENSG00000064225	protein_coding	311.749057740165	0.159204973402241	0.0985059329550681	1.61619679775897	0.106051770922963	0.184345979969924
ATP2C2	ENSG00000064270	protein_coding	2017.36554726576	-0.461364619340221	0.157101583113973	-2.93672800868922	0.00331694882874893	0.0100292824768692
NGFR	ENSG00000064300	protein_coding	752.54989586923	2.6253629501022	0.20063386055972	13.0853433352579	3.99351614736989e-39	5.77938452880261e-37
CDON	ENSG00000064309	protein_coding	763.725234581731	1.39089525074809	0.127131229853506	10.9406260943973	7.3689251042513e-28	5.07060354550981e-26
TAF2	ENSG00000064313	protein_coding	3420.80464220925	-0.32788238838964	0.0519611525446451	-6.3101446433068	2.7877480233892e-10	3.74470184620527e-09
HIPK2	ENSG00000064393	protein_coding	10006.0757787661	0.068886912594588	0.0891330157041761	0.772855176618471	0.439608094544603	0.556501228912834
TNPO3	ENSG00000064419	protein_coding	4606.03577706043	-0.153024675436237	0.0415359230497562	-3.6841525166764	0.000229464821612467	0.000961073036336416
BORCS8-MEF2B	ENSG00000064489	protein_coding	16.3873288881613	0.189055577499079	0.0903953048640212	2.09143138333866	0.0364894113720964	0.0771246526686673
RFXANK	ENSG00000064490	protein_coding	1586.71831321121	-0.0922089920989244	0.0618087609181506	-1.49184340098697	0.135740203183816	0.224105336107643
TMEM161A	ENSG00000064545	protein_coding	2006.8294084495	-0.0828132737277653	0.0646955709396315	-1.28004548881777	0.200529138191209	0.304505892857497
LPAR2	ENSG00000064547	protein_coding	1491.15822585019	-0.28060069525789	0.0751790950652778	-3.73242980664034	0.000189641552839363	0.000811164118331444
CTSA	ENSG00000064601	protein_coding	21416.8454936583	0.0526398747325599	0.0783393961380554	0.671946393865407	0.501617823637719	0.613666256957013
SUGP2	ENSG00000064607	protein_coding	2711.12080768285	-0.0566013798640754	0.053181286805701	-1.06431008468956	0.28718825100864	0.402313668211388
SLC12A2	ENSG00000064651	protein_coding	15757.4244934134	-0.19962131526542	0.120418321849746	-1.65773208095776	0.0973715555210044	0.172239174682148
SNX24	ENSG00000064652	protein_coding	659.372273173177	-0.09163237562985	0.0711564736376859	-1.28775880739149	0.197829935549948	0.301320764620664
EYA2	ENSG00000064655	protein_coding	803.594968529601	-0.786288504664949	0.210608286750118	-3.73341674631189	0.000188899652239468	0.000808196080953732
CNN2	ENSG00000064666	protein_coding	9030.75212327135	0.315128912937541	0.071335127173759	4.41758395089065	9.98103085083594e-06	5.79305820711527e-05
ABCA7	ENSG00000064687	protein_coding	1827.02427775823	-0.031226290550106	0.0878698526919676	-0.3553697837593	0.722312582539414	0.799742236585444
SNCAIP	ENSG00000064692	protein_coding	638.829559307448	-0.488730895329892	0.190888742737484	-2.5602918659379	0.0104584288324636	0.0270080716351999
DDX20	ENSG00000064703	protein_coding	1129.75390731411	-0.180789703441606	0.0387890994400183	-4.66083786557537	3.14924735729402e-06	2.04236050686761e-05
BTBD1	ENSG00000064726	protein_coding	4692.44527693193	-0.129444308406586	0.0459475756636685	-2.81721737299275	0.00484417279964228	0.0139314790793493
FAR2	ENSG00000064763	protein_coding	1770.20321801885	-0.428200901165762	0.106667581706919	-4.01434901132654	5.96100876851999e-05	0.0002888541397598
BCAS1	ENSG00000064787	protein_coding	4184.2049100928	-0.45101564893164	0.176790565990797	-2.5511296171489	0.0107374384428428	0.0276311103802242
POU1F1	ENSG00000064835	protein_coding	4.06694828622437	-0.100979691367223	0.145273656308797	-0.695099813228202	0.486992751813289	0.600420059671314
CHI3L2	ENSG00000064886	protein_coding	311.805932092793	0.90290214759559	0.171748199552474	5.25712729419167	1.46323035468124e-07	1.24479325457109e-06
SBNO2	ENSG00000064932	protein_coding	8183.498783681	0.182003114139665	0.0674688571571393	2.69758703212903	0.00698440249766384	0.0191271060537606
PMS1	ENSG00000064933	protein_coding	1052.6526504889	-0.352578757288304	0.0489020443328564	-7.20989811567884	5.59937566541095e-13	1.11561209756572e-11
HMG20B	ENSG00000064961	protein_coding	3899.99693428114	-0.0187994252531508	0.0556825535495506	-0.337617872291393	0.735651172108113	0.810082920446061
CALCRL	ENSG00000064989	protein_coding	2124.91880199264	0.835647664745122	0.0913071258082342	9.15205311029254	5.5861611261392e-20	2.230357628442e-18
TAF11	ENSG00000064995	protein_coding	1334.65802178302	-0.243317794833242	0.0436744988873238	-5.57116397513752	2.53043025698435e-08	2.46488796508213e-07
ANKS1A	ENSG00000064999	protein_coding	4147.74859657613	0.18267546436133	0.0593018215842488	3.08043597112455	0.00206697791637996	0.00663679934027988
AP3D1	ENSG00000065000	protein_coding	13228.7245230421	-0.0942173454540761	0.0431707905755178	-2.18243270966427	0.0290776124487475	0.0637561524614236
ZNF76	ENSG00000065029	protein_coding	1470.36811538577	-0.0758618606567905	0.0498464456683054	-1.52191113407765	0.128031348967351	0.213884362248749
SLC9A3R2	ENSG00000065054	protein_coding	4643.31343212594	0.321893435870425	0.077982778997741	4.12775025470366	3.66329662250209e-05	0.000186796691077954
NTHL1	ENSG00000065057	protein_coding	907.082814212682	-0.112095074537311	0.0777227161992539	-1.44224340088603	0.149233720876903	0.241504246726361
UHRF1BP1	ENSG00000065060	protein_coding	2422.12041371436	-0.0957795112630316	0.0552590871003359	-1.73328073786527	0.0830457827005083	0.15166305130368
GNAI3	ENSG00000065135	protein_coding	6206.04669614725	-0.153050667621149	0.0396042686035401	-3.86449928297548	0.000111317317008103	0.000504928164207163
IPO5	ENSG00000065150	protein_coding	12089.5016792257	-0.272071484495688	0.0608503760186845	-4.47115535345496	7.77981564163948e-06	4.62494289797887e-05
OAT	ENSG00000065154	protein_coding	7379.63534550893	-0.347380970453801	0.101404279138828	-3.42570326818473	0.000613209903500644	0.00228909036187044
WDR3	ENSG00000065183	protein_coding	2339.95421760381	-0.336774821665854	0.0585893444694964	-5.74805580631117	9.02754460840001e-09	9.52882331319664e-08
PKN2	ENSG00000065243	protein_coding	4414.50565667771	-0.282642190803836	0.0545964417187485	-5.17693428190534	2.25561624476327e-07	1.84552745300921e-06
WDR18	ENSG00000065268	protein_coding	2638.5523669716	-0.126980335867904	0.0683173805236998	-1.858682737753	0.0630721217033479	0.12130011617055
TRAM2	ENSG00000065308	protein_coding	4401.31618431101	0.348194641368521	0.0638619889564084	5.45229873135013	4.97228348652148e-08	4.6020729714814e-07
NTN1	ENSG00000065320	protein_coding	2052.1115393982	1.48441220705681	0.149516925031045	9.92805467841584	3.14327806795611e-23	1.57497564859384e-21
GLP2R	ENSG00000065325	protein_coding	136.261155440791	2.08895489305641	0.161480079580535	12.9363008643712	2.80829051948585e-38	3.79246869699658e-36
MCM10	ENSG00000065328	protein_coding	830.360940900751	-0.490857381088915	0.0977789292457037	-5.02007318831917	5.16517959192015e-07	3.92356332755469e-06
DGKA	ENSG00000065357	protein_coding	2354.04700967367	-0.0770553907595555	0.0968651751117099	-0.795491162543105	0.426327849663788	0.543627476153625
ERBB3	ENSG00000065361	protein_coding	22001.6754064591	-0.374508702109101	0.0831595452231561	-4.50349627459023	6.68445401478643e-06	4.03118470357992e-05
ROPN1	ENSG00000065371	protein_coding	2.65904221132735	-0.62348575111205	0.26408030589003	-2.36097027004992	0.0182271917858696	0.043208522272079
ANKRD44	ENSG00000065413	protein_coding	1029.57453161164	0.834683029322392	0.0987439041685406	8.45300817656265	2.83891787451445e-17	9.13863767291914e-16
KARS1	ENSG00000065427	protein_coding	8417.78132472564	-0.269537085216512	0.0504096711485344	-5.3469320286242	8.94575913229127e-08	7.89073448296603e-07
ADAT1	ENSG00000065457	protein_coding	1561.03222874917	-0.0703961698095747	0.0505047679349611	-1.39385196067487	0.163362313508782	0.259333051558588
PDIA5	ENSG00000065485	protein_coding	2153.09458537333	-0.196208383310806	0.0660386380779913	-2.97111492637212	0.00296720719806162	0.00910644309123767
TBC1D22B	ENSG00000065491	protein_coding	1196.8490167426	-0.301037250196131	0.0518618700273987	-5.80459690398925	6.45210367738474e-09	6.98556056663818e-08
NDUFB4	ENSG00000065518	protein_coding	6681.42010455316	-0.332722659139818	0.0607395591184573	-5.47785765930447	4.30506215384512e-08	4.03331059551578e-07
SPEN	ENSG00000065526	protein_coding	9330.11981966632	-0.00334110061478636	0.0462323479143856	-0.0722675954284976	0.942388952347823	0.960822778800749
MYLK	ENSG00000065534	protein_coding	24852.5302393817	2.64209790933268	0.157367819087111	16.7893151513408	2.92197141533025e-63	3.17779001587535e-60
ZC3H15	ENSG00000065548	protein_coding	4122.6253609913	-0.365045561800287	0.0525677238055121	-6.94429081903694	3.80366218411596e-12	6.75497770510355e-11
MAP2K4	ENSG00000065559	protein_coding	2029.5106648344	-0.143733775301511	0.0528829904410338	-2.71795853643676	0.00656860691009525	0.0181498237982483
PACC1	ENSG00000065600	protein_coding	568.056341208223	-0.15892707603609	0.0570182954743451	-2.78729966783376	0.0053149304933403	0.0150945340995917
SNAP91	ENSG00000065609	protein_coding	48.1912848633423	1.30286930394523	0.221729257028398	5.87594673524914	4.20433506444e-09	4.71047806343547e-08
SLK	ENSG00000065613	protein_coding	8124.93969482782	-0.208830564590016	0.0692893232502942	-3.01389239776027	0.00257919264368213	0.00805959802353854
CYB5R4	ENSG00000065615	protein_coding	1471.73256792031	-0.0481825759915561	0.0534242142717868	-0.901886469428176	0.3671171796695	0.485812020687175
COL17A1	ENSG00000065618	protein_coding	4639.06409384597	-0.580602129832255	0.205959501784108	-2.81901113958247	0.00481718463224618	0.0138641258317202
GSTO2	ENSG00000065621	protein_coding	1754.65330887817	-0.613105309339865	0.0963314552475807	-6.36453905698952	1.95877075789633e-10	2.68762930369655e-09
SEC61A2	ENSG00000065665	protein_coding	498.713714257819	-0.179329492665775	0.0678799300185933	-2.64186325201947	0.00824513383813159	0.0220422009298486
PRKCQ	ENSG00000065675	protein_coding	276.799324577037	0.203086914417382	0.135652257584063	1.49711415080232	0.134363558291147	0.22216039997873
TLE2	ENSG00000065717	protein_coding	1578.52959239896	0.419997284298561	0.109224838284704	3.84525434776844	0.000120427457115199	0.000541430441206816
ASB1	ENSG00000065802	protein_coding	1274.73578002886	0.185561437348083	0.0530951931092625	3.49488205017399	0.000474271295769179	0.00182855117064228
FAM107B	ENSG00000065809	protein_coding	7390.35517981101	-0.255415246796495	0.110339587509844	-2.31481060026355	0.0206232995617343	0.047943523472545
ME1	ENSG00000065833	protein_coding	1781.88179219936	-0.615230307933968	0.106351255142772	-5.7848899583559	7.25598128960549e-09	7.79574233129344e-08
TBC1D1	ENSG00000065882	protein_coding	4778.87508566669	0.416083457822613	0.0655396100070348	6.34858000799749	2.17311410935597e-10	2.96322154707799e-09
CDK13	ENSG00000065883	protein_coding	4693.63875704024	-0.150677433378159	0.038229560299387	-3.9413854671139	8.10123157419139e-05	0.000380233159667024
MTHFD2	ENSG00000065911	protein_coding	4711.25797196831	-0.458299508627478	0.069562966294149	-6.58826862974108	4.44985007372431e-11	6.77565805467573e-10
SLC9A7	ENSG00000065923	protein_coding	2291.29622021675	0.0358574532514022	0.0995017218510474	0.360370178368172	0.718570324779623	0.796491978067858
FOXJ2	ENSG00000065970	protein_coding	2394.11051690906	0.199444196159429	0.0525610911627458	3.79452160804438	0.000147928399362146	0.000650254105011654
YBX1	ENSG00000065978	protein_coding	33556.4307314917	-0.141353201395696	0.0513551606056904	-2.7524634277949	0.00591487526003737	0.0165783909411048
PDE4A	ENSG00000065989	protein_coding	1913.7719008434	0.189460863284793	0.0794260562618016	2.38537417318441	0.0170617578810757	0.0409124153871477
PPP2R5A	ENSG00000066027	protein_coding	5020.31768710765	-0.268512257415574	0.0449196394648492	-5.97761381468103	2.26429726696287e-09	2.64545135467253e-08
CTNNA2	ENSG00000066032	protein_coding	28.60242568452	0.00799317302178683	0.238839595094658	0.033466699768181	0.973302420684047	0.982702495234714
ELAVL1	ENSG00000066044	protein_coding	5376.24600012326	-0.113914756658307	0.0380190567352381	-2.99625415358412	0.00273318528736291	0.00847317636317446
TIE1	ENSG00000066056	protein_coding	1635.98836660352	1.13690531722378	0.0801272513716793	14.1887472459291	1.07563097668908e-45	2.51513396942757e-43
DIP2B	ENSG00000066084	protein_coding	4967.65914123728	-0.133352224429663	0.0580396013130691	-2.29760751991305	0.0215841372745019	0.0498149342589686
SMARCD1	ENSG00000066117	protein_coding	4785.79178341556	-0.18882425183647	0.0472430069507981	-3.99687200336601	6.41849829669869e-05	0.000308889083822164
KDM4A	ENSG00000066135	protein_coding	2904.35217218531	-0.0446489005028338	0.0521092314996678	-0.856832833988705	0.391537276878846	0.509937422468279
NFYC	ENSG00000066136	protein_coding	3223.29297235051	-0.10301622961699	0.0373926911102507	-2.75498303433821	0.00586951789323124	0.0164695411240795
ZMYND12	ENSG00000066185	protein_coding	155.36228396808	-0.260584784356768	0.0970367097940481	-2.68542477284974	0.00724376794342699	0.0197346667845443
SLC9A3	ENSG00000066230	protein_coding	2596.29704400494	-0.370629949926856	0.234832430740456	-1.57827412831445	0.11450264684141	0.195940544943896
NGEF	ENSG00000066248	protein_coding	820.197534875136	-0.401749321233232	0.113388419142778	-3.54312481177951	0.000395415512192209	0.00155891431381562
ASPM	ENSG00000066279	protein_coding	2841.13039371236	-0.581868495081952	0.0900894947346017	-6.45878297792769	1.05548347514109e-10	1.51619180543091e-09
CD84	ENSG00000066294	protein_coding	1522.03643277241	0.957105097647801	0.113649681752564	8.42153785992637	3.71574209515923e-17	1.18779105063422e-15
ELOVL1	ENSG00000066322	protein_coding	7128.45966105406	-0.271911174021702	0.0602520686920253	-4.51289358065961	6.39491136332213e-06	3.87461358238137e-05
SPI1	ENSG00000066336	protein_coding	2195.50919790047	0.768971660555409	0.104033970662575	7.39154389338363	1.45133636191679e-13	3.12858069275849e-12
ZNRD1	ENSG00000066379	protein_coding	1049.95445517644	-0.455733284892151	0.0624873301646659	-7.29321101879706	3.02653486745002e-13	6.25629403085111e-12
MPPED2	ENSG00000066382	protein_coding	95.7318264664651	0.687594136351507	0.13176153955194	5.21847375713503	1.80403533249771e-07	1.5073021098174e-06
CLDN18	ENSG00000066405	protein_coding	46282.2317446477	-0.272781592071722	0.230709971969203	-1.18235718093769	0.237064005693676	0.347316578742545
ZBTB11	ENSG00000066422	protein_coding	2009.813335051	-0.211122910649348	0.0416207043125002	-5.07254536261992	3.92529523110513e-07	3.05571649564468e-06
ATXN3	ENSG00000066427	protein_coding	1690.74228315319	0.0946885003329516	0.0452376973592923	2.09313262743913	0.036337316855724	0.0768482062822232
GOLGA5	ENSG00000066455	protein_coding	3402.62945676455	-0.202897942921159	0.0397297938913572	-5.1069467784301	3.27405914929619e-07	2.59148888032445e-06
FGFR2	ENSG00000066468	protein_coding	3885.64436922015	0.203475005883235	0.15440623509632	1.31779008636734	0.187573927481925	0.289099675170265
LRRC40	ENSG00000066557	protein_coding	1072.25364533662	-0.237109652998043	0.0438716202977852	-5.40462493494944	6.4944143617707e-08	5.8889297337514e-07
ISOC1	ENSG00000066583	protein_coding	1899.52107117464	-0.237189511031655	0.0575456565897822	-4.12176218133151	3.75985239819509e-05	0.000191166860524995
EML1	ENSG00000066629	protein_coding	1557.3369903422	1.48043716289169	0.113875875177913	13.0004459731154	1.21631899770531e-38	1.69235877733063e-36
TRMT11	ENSG00000066651	protein_coding	962.034061984424	-0.464408635935513	0.0594862683646117	-7.80698888504811	5.85704329474467e-15	1.50087105879081e-13
THUMPD1	ENSG00000066654	protein_coding	3243.83256575913	-0.034235233866913	0.0432166653651517	-0.792176665590655	0.428257672491801	0.545619914349151
MSANTD3	ENSG00000066697	protein_coding	1197.52576885674	0.121946997328253	0.0505686443233513	2.41151407082394	0.015886438839835	0.0385479878204924
KIF26A	ENSG00000066735	protein_coding	1396.32345701863	0.134647288776255	0.171068864765636	0.787094068582975	0.431226801327865	0.548392890891995
ATG2B	ENSG00000066739	protein_coding	2783.68281721009	-0.0481080535153607	0.056376728438539	-0.853331770888538	0.3934753462409	0.51190714833314
ARFGEF1	ENSG00000066777	protein_coding	6270.92952498767	-0.346720817275982	0.061296733073135	-5.65643224186676	1.54551952616616e-08	1.56840576066052e-07
ACSM2B	ENSG00000066813	protein_coding	9.86857788247163	-0.848562296613736	0.232600679956002	-3.64815054183955	0.000264134862406129	0.00108903342820787
ZFAT	ENSG00000066827	protein_coding	768.986730563586	0.0863299081825657	0.0574039244959963	1.50390254569767	0.132606461458813	0.21988032005582
MTFR1	ENSG00000066855	protein_coding	2360.84304285173	-0.416000810417598	0.060337778347454	-6.89453310697097	5.40419993202384e-12	9.43810255763237e-11
STAG3	ENSG00000066923	protein_coding	358.428229341809	-0.120213100256721	0.122625169897023	-0.980329734569765	0.326923381710776	0.44446619757917
FECH	ENSG00000066926	protein_coding	1172.68300936268	0.0035799912463567	0.0654630583646838	0.0546871981815021	0.956387668471498	0.97088782847847
MYO9A	ENSG00000066933	protein_coding	2356.21180348252	0.415205845292286	0.062198520556143	6.67549391174833	2.46400894198409e-11	3.91844142420625e-10
DDX3Y	ENSG00000067048	protein_coding	1242.4280384946	0.626855731626503	0.255874577647844	2.44985546195697	0.0142913569907544	0.0352878791264743
PFKP	ENSG00000067057	protein_coding	8437.23931616128	-0.230953784782351	0.0881227335165244	-2.62081957250048	0.00877186730654109	0.0232372129472082
IDI1	ENSG00000067064	protein_coding	3661.69088988889	-0.714414183604782	0.0716281690784989	-9.97392775490101	1.98230927447629e-23	1.00826278475301e-21
SP100	ENSG00000067066	protein_coding	5268.39581859541	0.140544704975168	0.0562001306132505	2.50078965015841	0.0123916755102448	0.0312480081379966
KLF6	ENSG00000067082	protein_coding	13906.181324	0.141007617791675	0.0714417991927946	1.97374113453034	0.048411185310635	0.0975544101693361
PLPP1	ENSG00000067113	protein_coding	2343.89923001258	0.805153923822289	0.078144628703097	10.3033815271091	6.80270800782127e-25	3.81760414834477e-23
NEO1	ENSG00000067141	protein_coding	6280.88787783563	0.000332312609563838	0.0880673758111083	0.00377339061716339	0.996989277029373	0.998233203391022
TRAM1	ENSG00000067167	protein_coding	18234.9985712299	-0.140972441499296	0.0669340371289041	-2.10613982879601	0.0351922080213597	0.0748243675240923
PHKA1	ENSG00000067177	protein_coding	975.512707999287	-0.246484205162134	0.111908406744226	-2.20255307293839	0.0276262645315008	0.0611232897250924
TNFRSF1A	ENSG00000067182	protein_coding	8265.90957697775	0.139216357627884	0.0564004178542765	2.46835684777339	0.0135734930828486	0.0337762435401999
CACNB1	ENSG00000067191	protein_coding	562.087767743129	-0.039658206017021	0.108016231288241	-0.367150432338203	0.713506810492351	0.792337127185065
EVI5	ENSG00000067208	protein_coding	2003.80021802359	0.0942065692016008	0.0509852317129768	1.84772268432436	0.0646424706344487	0.123712525646398
STOML1	ENSG00000067221	protein_coding	690.089044969912	0.157122449564731	0.0654559152198856	2.40043163458812	0.0163757493521103	0.0395490829879518
PKM	ENSG00000067225	protein_coding	70023.7865853429	-0.188653520562806	0.0759641600731558	-2.48345430767782	0.0130115025841392	0.0325638948028897
DHX29	ENSG00000067248	protein_coding	2368.19297463536	-0.0570372442343553	0.046100902732132	-1.23722618981603	0.216003121091947	0.322876369143536
DNTTIP2	ENSG00000067334	protein_coding	3117.78419265813	-0.250479728636253	0.0387661610010636	-6.46129826034053	1.03808481842739e-10	1.49247224378914e-09
METTL22	ENSG00000067365	protein_coding	730.881782928595	0.171054707407367	0.0420127265586809	4.07149741087258	4.67118816532002e-05	0.00023146051276937
TP53BP1	ENSG00000067369	protein_coding	2483.08505072166	0.0945579044965289	0.0556500005409447	1.69915370309759	0.0892902269501801	0.160719226392471
TRO	ENSG00000067445	protein_coding	235.562422276629	1.10089750657204	0.103754212732979	10.6106294633578	2.65951277238828e-26	1.64612759307616e-24
RRP15	ENSG00000067533	protein_coding	1766.17569826982	-0.280358375666998	0.0526623960999194	-5.32369197814429	1.01682031226519e-07	8.87600129823333e-07
RHOA	ENSG00000067560	protein_coding	30803.63246201	-0.0784344012871416	0.0441331096935239	-1.77722353651982	0.0755314684323402	0.140469396719648
DHX8	ENSG00000067596	protein_coding	4145.55360611009	-0.0127034816575578	0.0458778431909166	-0.276897970218291	0.781858451213791	0.845119777510615
PMS2P4	ENSG00000067601	transcribed_unprocessed_pseudogene	111.38777372483	0.0225475336892076	0.0604844292607445	0.372782449380594	0.709310366207954	0.789205040483677
PRKCZ	ENSG00000067606	protein_coding	1818.28819041592	-0.300146832297968	0.0717184738368497	-4.1850699860229	2.85078255213163e-05	0.000149036822648289
ZFY	ENSG00000067646	protein_coding	459.925416020028	0.180284262045261	0.267825048145786	0.673141901003695	0.500857019037734	0.612973065994786
IARS2	ENSG00000067704	protein_coding	8514.02692719059	-0.454516478061818	0.053801269733785	-8.44806229129571	2.96177352528288e-17	9.50987256461936e-16
SYT1	ENSG00000067715	protein_coding	500.698753742522	-0.285604389535562	0.195067732892979	-1.46412933241119	0.143158614126971	0.233666312657997
NAV3	ENSG00000067798	protein_coding	215.750104080452	1.77019430111578	0.127149096655529	13.9221932965169	4.64430213973938e-44	9.61351508900888e-42
IDH3G	ENSG00000067829	protein_coding	4715.528213439	-0.172677184184501	0.0588886636780178	-2.93226528502392	0.00336499172213558	0.010152666482073
ROGDI	ENSG00000067836	protein_coding	1325.99274536057	0.042494743006937	0.0664063620986557	0.639919755637348	0.522224769553699	0.632138370582121
PDZD4	ENSG00000067840	protein_coding	257.346593690575	1.90672715668009	0.161743859529512	11.7885597773323	4.47121661683151e-32	3.96885303455728e-30
ATP2B3	ENSG00000067842	protein_coding	8.36095712700866	1.23166352200786	0.198025763135299	6.21971354892008	4.98063325622182e-10	6.47008343292169e-09
ROCK1	ENSG00000067900	protein_coding	6270.97590838089	0.00953362332782194	0.0566258384027199	0.168361716077726	0.866298724285569	0.907473687018505
CBFB	ENSG00000067955	protein_coding	3783.54018211142	-0.191061377160926	0.0566968990504205	-3.36987349151168	0.000752027006612397	0.00273807872137921
PDK3	ENSG00000067992	protein_coding	919.631713810472	0.190720194444887	0.0778883099342823	2.44863695984424	0.0143397900713068	0.0353780664874702
HYAL2	ENSG00000068001	protein_coding	2841.92287195363	0.285866116299249	0.0523960718911315	5.45586922800665	4.87338505906666e-08	4.52380185955302e-07
HDAC4	ENSG00000068024	protein_coding	2242.99735436461	0.392064218434972	0.0873469662501443	4.48858426647787	7.16980629070728e-06	4.28906083530442e-05
RASSF1	ENSG00000068028	protein_coding	1478.2554282224	-0.0705527636654032	0.0529984489248999	-1.33122317910432	0.183115586684182	0.283691265196097
FGFR3	ENSG00000068078	protein_coding	2991.40722900837	-0.425248151143867	0.15738906226969	-2.70189138312035	0.00689462815159788	0.0189202381990086
IFI35	ENSG00000068079	protein_coding	2188.98297113417	0.166938591834325	0.0888050141309038	1.8798329516422	0.0601308480392175	0.116781848108773
HEATR6	ENSG00000068097	protein_coding	1128.64143415089	0.0281319291146033	0.0519434547217224	0.541587564117848	0.588102660679713	0.69008435943011
COASY	ENSG00000068120	protein_coding	4602.3069180039	-0.254937156429875	0.0578554476105009	-4.4064503337038	1.05078387962245e-05	6.06348975855724e-05
PLEKHH3	ENSG00000068137	protein_coding	1563.07351976399	0.0326853607301609	0.0687919593762872	0.475133446212431	0.634691860540638	0.729621042480226
MEF2A	ENSG00000068305	protein_coding	4171.4823274419	0.494482785102626	0.065291393416733	7.57347575577854	3.63368549348823e-14	8.4887397418876e-13
OTUD5	ENSG00000068308	protein_coding	4359.45648336148	0.111975154846802	0.0421490732738409	2.6566457136389	0.00789223355985039	0.0212355783073552
TFE3	ENSG00000068323	protein_coding	4347.91611566402	0.280265806321239	0.0490305991497656	5.7161407606943	1.08970482711402e-08	1.13503241293149e-07
TBC1D25	ENSG00000068354	protein_coding	1243.35338454243	0.122969614126971	0.0475883983491474	2.58402506478082	0.00976546971749465	0.0254783255982079
ACSL4	ENSG00000068366	protein_coding	6215.1338430895	0.0263006276832983	0.0720021054820782	0.365275813911369	0.714905530625404	0.793349892015408
INPP5A	ENSG00000068383	protein_coding	1965.84244860243	0.302518102005208	0.0650559378823981	4.65012283047969	3.31737397463652e-06	2.14259088666198e-05
GPKOW	ENSG00000068394	protein_coding	1293.37483743529	-0.0112451790530712	0.0484045634702759	-0.232316505859547	0.816292193283159	0.870827767112042
GRIPAP1	ENSG00000068400	protein_coding	2575.55442130696	0.0191326069888892	0.0473819056183357	0.403795641800556	0.686363001585901	0.770889637774892
FTSJ1	ENSG00000068438	protein_coding	2918.77578667788	-0.147487182997857	0.0521764135268919	-2.82670220178781	0.0047030041799338	0.0135723851929384
PRR11	ENSG00000068489	protein_coding	2156.95169998824	-0.38989758617422	0.0783819951269991	-4.97432587091571	6.54750876552872e-07	4.87894696400943e-06
REEP1	ENSG00000068615	protein_coding	561.918699015642	0.945892475847329	0.169428407511966	5.58284463471997	2.36616107181162e-08	2.31873685009681e-07
ATP11A	ENSG00000068650	protein_coding	11397.320554829	-0.203201647701087	0.093442677595743	-2.17461285281431	0.0296591403575322	0.0648313945311987
POLR1A	ENSG00000068654	protein_coding	5672.06450259492	-0.0744342079177699	0.0504947272922718	-1.47409862195972	0.140455039515716	0.230151597210533
LAPTM4A	ENSG00000068697	protein_coding	17864.8552273519	0.144404560659923	0.0452089124669373	3.19416134518897	0.00140237715340513	0.00473461650314392
TTC7A	ENSG00000068724	protein_coding	3754.25551087694	-0.0206599621767582	0.0555676182435767	-0.371798591154235	0.710042812710855	0.789723466595916
IP6K2	ENSG00000068745	protein_coding	3284.97506884652	-0.358368589259946	0.0484627927412277	-7.39471600766992	1.41710814180493e-13	3.06263932041685e-12
STON1-GTF2A1L	ENSG00000068781	protein_coding	12.9259829187452	1.71612095225169	0.175712318086303	9.76665137050204	1.56540645304698e-22	7.4518363547638e-21
SRBD1	ENSG00000068784	protein_coding	1146.69051776649	-0.123163973718471	0.0433133836904167	-2.84355465273248	0.00446133573827027	0.0129582660112998
KIF2A	ENSG00000068796	protein_coding	2118.62466611004	-0.169691072433144	0.0654077651340131	-2.59435668051746	0.00947681151720828	0.024826002038363
RASGRP2	ENSG00000068831	protein_coding	510.043156527251	1.49997762122532	0.133399982155011	11.244211558307	2.47296376334405e-29	1.87259341522066e-27
PSME4	ENSG00000068878	protein_coding	5977.53280474176	-0.212307433476428	0.0471670890908336	-4.5011773583816	6.75780860217094e-06	4.072019077426e-05
IFT80	ENSG00000068885	protein_coding	796.336609218333	-0.202470568715939	0.0652377922254568	-3.10357787731713	0.00191195908192239	0.00620373360854773
SIRT2	ENSG00000068903	protein_coding	3076.29091166445	0.0624778696936245	0.0572090263077264	1.09209811328648	0.274789978637829	0.389034826939336
ERLEC1	ENSG00000068912	protein_coding	4605.04007770517	-0.121613738803004	0.0474022907568918	-2.56556670281432	0.010300741387277	0.0266540061092883
PPP2R5B	ENSG00000068971	protein_coding	1219.15167870939	0.371782130324376	0.0550117482189577	6.75823151165109	1.39686206302463e-11	2.29808834583665e-10
PYGM	ENSG00000068976	protein_coding	231.395425749051	2.31870368258402	0.150233958937077	15.4339518108232	9.67596344378017e-54	4.48352188674317e-51
PAGE1	ENSG00000068985	protein_coding	16.8042377056534	-2.10179625638705	0.314016979668432	-6.69325671053303	2.18257760149411e-11	3.50064931466062e-10
PITX1	ENSG00000069011	protein_coding	5226.94614871522	-0.471200704081679	0.123551984729804	-3.81378498380377	0.000136854546626695	0.000607017878850835
TRPC7	ENSG00000069018	protein_coding	14.1560348596284	-0.296074678895619	0.204517764651802	-1.4476721833905	0.147708752970173	0.239566037900663
MAST4	ENSG00000069020	protein_coding	2964.05694953382	0.252727261402581	0.0898998798412445	2.81120799993143	0.00493558676341553	0.0141540813456637
ADGRF5	ENSG00000069122	protein_coding	2374.21541203576	0.659647245848592	0.0795910568827164	8.28795685953302	1.15210348360303e-16	3.50619780652924e-15
SDK2	ENSG00000069188	protein_coding	566.729127628122	-0.18334543860175	0.172385538150772	-1.06357784167134	0.287519984769763	0.402664011158047
ADAM7	ENSG00000069206	protein_coding	2.74907751659248	0.0615309023926689	0.36676726746361	0.167765522856463	0.866767746791401	0.907764247235792
NUP133	ENSG00000069248	protein_coding	3042.88648502344	-0.194413872467772	0.0449794118503817	-4.32228578520469	1.54420986326646e-05	8.5763588700241e-05
NUCKS1	ENSG00000069275	protein_coding	18981.1936210558	-0.0802914044863856	0.0549769395539801	-1.46045605917278	0.144164775509051	0.23496809589273
VPS35	ENSG00000069329	protein_coding	11231.8300055933	-0.235259887729287	0.0444230478527208	-5.29589704221247	1.18433557273224e-07	1.02391709640512e-06
DNAJA2	ENSG00000069345	protein_coding	3705.55385871421	-0.231632775334898	0.0382851972489441	-6.05019150949487	1.44673747558611e-09	1.74350679263726e-08
BCL3	ENSG00000069399	protein_coding	9606.17160273644	-0.144042546723476	0.0736924545020768	-1.95464444354227	0.0506250517161615	0.101171981443761
KCNAB2	ENSG00000069424	protein_coding	2480.41362953321	0.352008654802659	0.0914207063892728	3.85042589043004	0.000117912606130451	0.000531211488522941
ABCC9	ENSG00000069431	protein_coding	1360.6596485511	2.08079257442588	0.128002624959641	16.2558586207271	2.03004286506585e-59	1.60205273415439e-56
GAL	ENSG00000069482	protein_coding	677.707922288054	-0.333034969321557	0.240575736998946	-1.38432484287897	0.166259010461304	0.262857441976118
CLEC2D	ENSG00000069493	protein_coding	608.617785003085	0.61469799790717	0.114911783009513	5.34930345529737	8.82933894926489e-08	7.79485094057896e-07
FUNDC1	ENSG00000069509	protein_coding	884.126055349025	-0.294007382415992	0.0709486551707773	-4.14394581135189	3.41380444414331e-05	0.000175242424088165
MAOB	ENSG00000069535	protein_coding	1899.75348117682	0.290848578171406	0.163489057528446	1.77900944912354	0.0752382128188275	0.140058101682166
RORA	ENSG00000069667	protein_coding	1092.15748376894	0.690386300132254	0.0923921223237775	7.47235026935386	7.8774982086482e-14	1.75153139493669e-12
DRD4	ENSG00000069696	protein_coding	105.203102638944	-0.163498847224395	0.11109714174171	-1.471674650321	0.141108756203901	0.230980294005172
TGFBR3	ENSG00000069702	protein_coding	2540.66517602949	0.678686228136955	0.122432167516751	5.54336529281896	2.9671295670771e-08	2.85721283211369e-07
PLA2G10	ENSG00000069764	protein_coding	493.795602217509	-0.231496289271442	0.156539739197081	-1.4788340038052	0.139184685353033	0.228499948094447
HES2	ENSG00000069812	protein_coding	356.529754019336	-0.365975711890912	0.186794515904458	-1.95924227281973	0.0500844206700868	0.100278039910571
ATP1B3	ENSG00000069849	protein_coding	8272.33439238279	-0.329174116231275	0.0612804298951085	-5.37160259473882	7.80399468082549e-08	6.94671059824556e-07
NEDD4	ENSG00000069869	protein_coding	1434.12604855954	0.109733264986369	0.0800885600574413	1.37014905634046	0.170640377058115	0.268322961521614
PIGB	ENSG00000069943	protein_coding	709.546272971895	-0.110781403446335	0.0485248999052848	-2.28298056590675	0.0224315131437498	0.0514555561064297
MAPK6	ENSG00000069956	protein_coding	4864.46113368414	-0.496883424743829	0.0598691448241114	-8.29949093483153	1.04558446667621e-16	3.20834353939339e-15
GNB5	ENSG00000069966	protein_coding	1187.92000981266	0.350768154716972	0.0673358203523264	5.20923563241111	1.89620175934994e-07	1.57850303519952e-06
RAB27A	ENSG00000069974	protein_coding	2859.79666634465	-0.0154099725477377	0.0798386909687124	-0.193013842796804	0.846948126952611	0.893484831992811
HDHD5	ENSG00000069998	protein_coding	1941.70991160751	-0.164840720436719	0.0634746064120284	-2.59695537718974	0.00940541418746089	0.0246709558226999
UFD1	ENSG00000070010	protein_coding	3367.65416540892	-0.156016711659609	0.0446019784440134	-3.4979773790853	0.000468800893224208	0.00180953203775889
LRP6	ENSG00000070018	protein_coding	3416.69758408419	-0.111976582190288	0.0625015304648721	-1.79158144380516	0.0732000377526089	0.13696566912796
GUCY2C	ENSG00000070019	protein_coding	2588.76597027681	-0.759636424972332	0.201327397182624	-3.7731398488367	0.000161205865015398	0.000701052576574196
SCT	ENSG00000070031	protein_coding	29.1918624564278	0.0583306085453382	0.178053122923093	0.327602277273919	0.743212399868255	0.815700529332154
PHRF1	ENSG00000070047	protein_coding	4363.08982747194	0.0174751324504627	0.0575918665831745	0.303430562112882	0.761561757646975	0.829846167147975
ELP1	ENSG00000070061	protein_coding	2724.93743991125	-0.270273805247211	0.0474108879569096	-5.7006695485825	1.19337772099654e-08	1.23486843995845e-07
NUCB2	ENSG00000070081	protein_coding	3750.10145186178	-0.172739127380871	0.0721111221129512	-2.39545748726945	0.0165996390985736	0.0399922711291575
PFN2	ENSG00000070087	protein_coding	3470.66667362672	-0.24397047082242	0.137947483738714	-1.76857499832707	0.0769648261296462	0.142604735072088
PTPN3	ENSG00000070159	protein_coding	2681.37193988728	-0.561521789253777	0.0820761215725836	-6.8414756752023	7.838151560127e-12	1.33683527031218e-10
SPTB	ENSG00000070182	protein_coding	146.820301151355	0.666631255463697	0.11570686442843	5.76138035333278	8.34287941826958e-09	8.86729399786494e-08
DAPP1	ENSG00000070190	protein_coding	670.795785134392	-0.0824739760771152	0.119081335415672	-0.692585246791419	0.488569871468402	0.601837593101308
FGF10	ENSG00000070193	protein_coding	191.916639874155	2.27597509246251	0.182501419761404	12.4709993787338	1.07469690216042e-35	1.22527576608164e-33
SLC44A1	ENSG00000070214	protein_coding	11618.8389064644	-0.327205079416857	0.0548202901530009	-5.96868565459327	2.39172394442114e-09	2.78466577364865e-08
TMEM260	ENSG00000070269	protein_coding	1316.92903829105	-0.257629878257785	0.0539014029328169	-4.77965069998079	1.75600008124806e-06	1.19949007443327e-05
SMG6	ENSG00000070366	protein_coding	1657.80458568067	0.312196169490529	0.0542220463384659	5.75773491730158	8.52500859620603e-09	9.03415340456919e-08
EXOC5	ENSG00000070367	protein_coding	3709.72763642053	-0.0228375968995033	0.0469044342235986	-0.486896330326338	0.626331799614535	0.722917347360116
CLTCL1	ENSG00000070371	protein_coding	344.519892005741	-0.0447349334221471	0.110871894161773	-0.40348308072445	0.686592878996766	0.771011553150138
FGF22	ENSG00000070388	protein_coding	9.20761311086488	-0.0538167467595009	0.11446611803161	-0.470154380046672	0.638244724642188	0.732696483106354
FSTL3	ENSG00000070404	protein_coding	2558.05603374067	0.988116197057111	0.126329571738083	7.82173313391542	5.21009708870248e-15	1.34395492165013e-13
DGCR2	ENSG00000070413	protein_coding	7858.07501967158	0.0322250538247682	0.0557985874667746	0.577524544755846	0.563585162779142	0.668600456064409
RNF126	ENSG00000070423	protein_coding	3892.87918777378	-0.233556604224766	0.0609262002281951	-3.83343460366796	0.000126366406640148	0.000564513364600563
MNT	ENSG00000070444	protein_coding	2361.14297100175	0.122276560945549	0.0477981240581197	2.55818744678908	0.0105219358639155	0.0271595755444769
ZXDC	ENSG00000070476	protein_coding	2171.4306903642	-0.0908516261305089	0.05041715910862	-1.80199812398743	0.07154570072064	0.134447992941823
JMJD6	ENSG00000070495	protein_coding	1576.86282026625	-0.0526700207415176	0.0458631429829194	-1.14841716716042	0.25079639007598	0.362597276967067
POLB	ENSG00000070501	protein_coding	942.083943499885	-0.365956311899024	0.0635149094382895	-5.76173870254169	8.32518156699194e-09	8.85092203691276e-08
ST6GALNAC1	ENSG00000070526	protein_coding	3885.45059608547	-0.346671022611257	0.15247901911085	-2.27356540350796	0.0229921295583014	0.0524722555510881
WIPI1	ENSG00000070540	protein_coding	1341.44941261698	0.104674582929009	0.0773429890004147	1.35338166111537	0.175933733062666	0.274926055994433
FRMPD1	ENSG00000070601	protein_coding	58.6602440155359	0.436992479427111	0.188479307112098	2.31851700922908	0.0204212396375307	0.0475535461446098
GBA2	ENSG00000070610	protein_coding	4009.33565830109	-0.366550825369807	0.0602301764821046	-6.08583349375899	1.15886830729774e-09	1.42307224888614e-08
NDST1	ENSG00000070614	protein_coding	6930.91103774611	0.463620752991248	0.0664830098448784	6.97352231905554	3.0910237147538e-12	5.56968729079808e-11
ASNS	ENSG00000070669	protein_coding	2322.61510618791	-0.247736868778742	0.100872509210163	-2.45594038176045	0.0140516466920883	0.0347880835845708
AP3M2	ENSG00000070718	protein_coding	1184.5605205341	-0.0926323533819123	0.0664998485789384	-1.39297089183524	0.163628593069582	0.259657828018266
CNGB1	ENSG00000070729	protein_coding	33.7831282914841	-0.654478014436568	0.183957051676398	-3.55777616825405	0.000374007798506682	0.00148378068330665
ST6GALNAC2	ENSG00000070731	protein_coding	583.664851780534	-0.135524856457492	0.130896859109356	-1.03535606109746	0.300502657617939	0.416506249404754
CHAT	ENSG00000070748	protein_coding	5.35066635072071	0.891485139167494	0.301822531510357	2.95367325529474	0.00314016287214426	0.0095628704361405
PABPC1	ENSG00000070756	protein_coding	145997.67433962	-0.399234197791434	0.0658037293591497	-6.0670451611102	1.30284931698841e-09	1.58332556431986e-08
TESK2	ENSG00000070759	protein_coding	535.174025134369	-0.0514397586843984	0.0640676788103694	-0.802897180599477	0.42203416577282	0.539378010847638
CFAP20	ENSG00000070761	protein_coding	1538.86469734778	-0.151917089379006	0.052392796419144	-2.89957970870011	0.00373663324633943	0.0111247180612822
CSNK2A2	ENSG00000070770	protein_coding	4252.00255130958	-0.145167260090962	0.0401443116341325	-3.61613524262138	0.000299034186006099	0.00121624413211548
PTPN21	ENSG00000070778	protein_coding	1585.67200450729	0.299783686332491	0.0652563530326642	4.59393871095483	4.34957175556168e-06	2.73510732891128e-05
EIF2B3	ENSG00000070785	protein_coding	920.454494045526	-0.148836544483117	0.0430545785211281	-3.45692722111025	0.000546372387863659	0.00206941358783876
CAMK2A	ENSG00000070808	protein_coding	52.2647813357254	0.833369898124854	0.154911851135663	5.37963940147508	7.46351830464273e-08	6.6754014346129e-07
TCOF1	ENSG00000070814	protein_coding	6131.37339367247	-0.159513046746576	0.0628958792492796	-2.53614463539601	0.0112080432412687	0.0286842989605654
CDC42	ENSG00000070831	protein_coding	15719.9276204009	-0.0758794341969225	0.0462404200105402	-1.64097631854612	0.100802331119443	0.177098349027748
OSBPL3	ENSG00000070882	protein_coding	3975.07296840599	-0.294666461740138	0.068203239606518	-4.32041737958701	1.55734357566565e-05	8.6416998435668e-05
EPHA8	ENSG00000070886	protein_coding	16.4200348377408	-0.430351276435194	0.250026307185887	-1.72122398350363	0.085210187344796	0.154759643720508
SLC12A3	ENSG00000070915	protein_coding	24.8613639876356	0.546583529310013	0.162155259969127	3.37074190139794	0.000749660568754695	0.00273084070292776
RAD18	ENSG00000070950	protein_coding	1261.22179404898	-0.423406966810272	0.058766428000082	-7.20491241716582	5.80811698943677e-13	1.15446896806566e-11
ATP2B1	ENSG00000070961	protein_coding	4927.10095989235	-0.288648965452293	0.0657796792360262	-4.38811755856367	1.14335972579725e-05	6.54068067401084e-05
TRPM5	ENSG00000070985	protein_coding	94.3124379006635	-0.366429868124331	0.196571911856484	-1.86410085074544	0.0623075431022871	0.120085746755217
NCK2	ENSG00000071051	protein_coding	6245.63629384787	0.0363817569855644	0.0596525796326369	0.609894110357289	0.541931954239629	0.649811433758628
MAP4K4	ENSG00000071054	protein_coding	9591.79086220753	0.118436420277177	0.0639740192339	1.85132060945168	0.0641234428602049	0.122910160475915
MGAT4A	ENSG00000071073	protein_coding	3911.06290169339	-0.246380321302852	0.0923607819791582	-2.66758591713146	0.00763983526586223	0.0206514607125946
RPL31	ENSG00000071082	protein_coding	29358.0422143855	-0.435866546588549	0.0664404915476071	-6.56025469462752	5.3715951467397e-11	8.10586065361165e-10
WDR1	ENSG00000071127	protein_coding	21029.389715739	0.00123743059112683	0.0511929892335386	0.0241718760645479	0.980715511222949	0.987578720897549
SNX13	ENSG00000071189	protein_coding	3410.27325828688	-0.273954867964488	0.0499245651119144	-5.48737615140706	4.07947840839272e-08	3.84085116439984e-07
MS4A12	ENSG00000071203	protein_coding	4.44737212590293	-0.398844799528694	0.295409080050685	-1.35014400864138	0.176969794194779	0.276203250684332
ARHGAP10	ENSG00000071205	protein_coding	1155.09254404765	0.615822270269431	0.0968122444736226	6.36099569447765	2.00450064335552e-10	2.74441078866786e-09
RPS6KA2	ENSG00000071242	protein_coding	2736.59361018705	0.540129773954503	0.0747473455458202	7.22607297972078	4.97160646932441e-13	9.99207831063144e-12
ING3	ENSG00000071243	protein_coding	662.108037822489	-0.264261586176494	0.0473740706719951	-5.57819039884007	2.43033560586428e-08	2.37655296118852e-07
VASH1	ENSG00000071246	protein_coding	1475.72608150426	0.853931625825162	0.0689379130104413	12.3869665984206	3.07454492293091e-35	3.37578348744503e-33
LMCD1	ENSG00000071282	protein_coding	1637.63301107656	0.766950675643131	0.0774919753055762	9.89716254642877	4.2825296007716e-23	2.11228244673995e-21
BUD23	ENSG00000071462	protein_coding	4868.76393953484	-0.336628759567194	0.0539168634838985	-6.24347815906841	4.27946090723388e-10	5.60536130813438e-09
SEL1L	ENSG00000071537	protein_coding	8897.54872177292	0.0387333442575205	0.0558546669875459	0.693466568624551	0.488016798999521	0.601313649914339
TRIP13	ENSG00000071539	protein_coding	1549.30553367791	-0.542275777041935	0.099455777789711	-5.452431111529	4.96858223711199e-08	4.59949015853767e-07
ATP6AP1	ENSG00000071553	protein_coding	10776.8228027688	-0.144909222230243	0.0576647982294578	-2.51295810753772	0.0119723550917843	0.0303603825184891
TCF3	ENSG00000071564	protein_coding	7141.47078901701	-0.051830413665413	0.0659986705174541	-0.785325117294686	0.432262972872808	0.549433913098623
TRIB2	ENSG00000071575	protein_coding	3274.84207054314	0.13583933752219	0.101504941749788	1.33825344047816	0.180813833782359	0.280814375414212
DAZAP1	ENSG00000071626	protein_coding	7756.20613338552	-0.124525954300164	0.0445213061981305	-2.79699687484446	0.00515800321909405	0.0147065737752023
MBD3	ENSG00000071655	protein_coding	2955.42939276594	0.120178321719413	0.0635746663336485	1.89034923264403	0.0587112683573066	0.114497075397775
PRLH	ENSG00000071677	protein_coding	1.0243297429995	-0.49678371237627	0.338068058011885	-1.46947841005081	0.141703073547238	0.23176540581658
HLTF	ENSG00000071794	protein_coding	2325.35128439156	-0.305812914682959	0.101807727104626	-3.00382813151972	0.002666058845269	0.0082951169899588
FAM50A	ENSG00000071859	protein_coding	3689.07680920592	-0.184399663595671	0.0567109454211228	-3.25157096617523	0.00114769120256384	0.00396757356227506
FAM3A	ENSG00000071889	protein_coding	2583.50276071914	-0.202509227050365	0.0708815452026273	-2.85700920417941	0.00427653436860437	0.0125064801698084
CPSF1	ENSG00000071894	protein_coding	8842.37949941158	-0.212604752580136	0.0590493051928747	-3.60046154456344	0.00031765280931481	0.00128164965969509
MYO3B	ENSG00000071909	protein_coding	58.2637398449246	0.223739950600222	0.153780914324941	1.45492665056898	0.145689568876125	0.236976041197593
CYBRD1	ENSG00000071967	protein_coding	6604.23496013582	1.29155924157523	0.116198367327889	11.1151238289838	1.05903608905435e-28	7.69622097120406e-27
CDH19	ENSG00000071991	protein_coding	175.120087052098	1.38065545151013	0.232735288837604	5.93229955975226	2.98720960844555e-09	3.41965085434631e-08
PDCD2	ENSG00000071994	protein_coding	3026.71272590106	-0.414747727935262	0.0472060926401746	-8.78589403907349	1.5512577515247e-18	5.49820177236899e-17
SLC6A15	ENSG00000072041	protein_coding	28.0946410065336	-0.670943246650345	0.267632452052496	-2.50695773813984	0.0121775270654839	0.0307848420589818
RDH11	ENSG00000072042	protein_coding	4336.16110200963	-0.340974519134546	0.054355053859755	-6.27309688652534	3.53936506382152e-10	4.68087748830672e-09
PRKACA	ENSG00000072062	protein_coding	4713.45113953787	0.219576587139438	0.046764198698318	4.69539932793365	2.66086392036569e-06	1.74807822614347e-05
ADGRL1	ENSG00000072071	protein_coding	4078.73585169954	-0.0661121719015591	0.0902015983244877	-0.732937920498147	0.463596293468943	0.579145634287309
SPP2	ENSG00000072080	protein_coding	1.47663432079887	-0.909505641450677	0.373496314165381	-2.43511276271378	0.0148871495609323	0.0365370029438649
ACTN1	ENSG00000072110	protein_coding	26832.3010405575	0.879896214054781	0.0862011118198806	10.2074810345062	1.83568539502559e-24	9.98008205022147e-23
ZFYVE26	ENSG00000072121	protein_coding	2797.50786639056	0.116479658854452	0.0525467493597275	2.21668628932779	0.0266445363491033	0.0593148623670733
RPS6KA6	ENSG00000072133	protein_coding	140.501700905066	-0.0239220443669266	0.203183169782072	-0.117736347910039	0.906276565595146	0.935387541356197
EPN2	ENSG00000072134	protein_coding	1800.04144707026	0.251750784850757	0.0576489787798586	4.36696000829617	1.25987784360871e-05	7.13610522004544e-05
PTPN18	ENSG00000072135	protein_coding	6215.97818156985	-0.0596446070951116	0.0603126190913599	-0.988924175300092	0.322700241399963	0.440134511419835
LIMS2	ENSG00000072163	protein_coding	2396.9765341537	1.73615075091339	0.136782705976299	12.6927650576983	6.48550018434357e-37	8.00887916407435e-35
ASIC4	ENSG00000072182	protein_coding	10.3598758350654	-0.100360118656678	0.14470929113365	-0.693529198232258	0.487977508720978	0.60130477293282
SPEG	ENSG00000072195	protein_coding	1814.64476566657	1.99846501973221	0.181994041775785	10.9809365198576	4.72004914575817e-28	3.2791681183605e-26
LNX1	ENSG00000072201	protein_coding	786.385462490429	-0.600676824267842	0.0838480468848151	-7.16387377624922	7.84286225856954e-13	1.53237695974302e-11
ALDH3A2	ENSG00000072210	protein_coding	5265.91752743157	-0.442740435682669	0.0703133218617013	-6.29667926304906	3.04089569993472e-10	4.06421061435837e-09
TFRC	ENSG00000072274	protein_coding	15263.317681094	-0.613117692702223	0.0971508860660177	-6.31098405304905	2.77266766393311e-10	3.72642697451489e-09
SREBF1	ENSG00000072310	protein_coding	9566.11075591357	-0.26820985063225	0.0915245445654445	-2.93046910974211	0.00338450641544473	0.0102048394439058
TRPC5	ENSG00000072315	protein_coding	4.1622995201045	0.496654225725867	0.217183029809764	2.28680033684445	0.0222074798302515	0.0510482970956905
AFF4	ENSG00000072364	protein_coding	8258.93661427968	0.106870939487123	0.0615935879520115	1.7350984581445	0.0827233673754217	0.151199051563618
UBE2D1	ENSG00000072401	protein_coding	2125.98555023423	-0.0267888480285491	0.0492096811477258	-0.544381662383259	0.586178862013884	0.688441835181236
MPP5	ENSG00000072415	protein_coding	2243.01772521525	-0.278501890714312	0.0469699491315427	-5.92936326020596	3.04111638989557e-09	3.47506030553067e-08
RHOBTB1	ENSG00000072422	protein_coding	1490.14865569549	0.293232529193317	0.0938795316155926	3.12349799947887	0.0017871508014263	0.00584230585939404
SMC1A	ENSG00000072501	protein_coding	9367.86469242031	-0.235570153480023	0.0575440567458714	-4.09373559671607	4.24478339331446e-05	0.000212647564814653
HSD17B10	ENSG00000072506	protein_coding	3133.06421078528	-0.305136455240227	0.0583658621073926	-5.22799534218785	1.71357826651087e-07	1.43886446395119e-06
MARK2	ENSG00000072518	protein_coding	5891.42347065211	-0.196196429845454	0.0510404548887578	-3.84393968026073	0.000121074777194707	0.000543759894342262
HMMR	ENSG00000072571	protein_coding	1644.39410327478	-0.650376957811217	0.0892363570312323	-7.28825088168479	3.14004848524042e-13	6.47588521208812e-12
CHFR	ENSG00000072609	protein_coding	1408.04075788704	0.130158836964235	0.0909382411439481	1.43128826032828	0.152347617099821	0.245418974160708
TRHDE	ENSG00000072657	protein_coding	206.934068370003	0.101716631287026	0.191580193994551	0.530935005159873	0.595463819267759	0.696472861834948
P4HA2	ENSG00000072682	protein_coding	2696.99210863187	-0.0563275053397133	0.0674791051142568	-0.834739957566696	0.403864138679528	0.522087690102046
FCGR2B	ENSG00000072694	protein_coding	376.136648543855	1.13514145260748	0.116114335192513	9.77606641527477	1.4264707533121e-22	6.80971250827355e-21
NFATC3	ENSG00000072736	protein_coding	2080.58275724561	0.0880404773575084	0.0578779032417893	1.5211414447706	0.128224345937716	0.214090150091776
TRNT1	ENSG00000072756	protein_coding	964.037495886537	-0.199877017612257	0.0450518569166268	-4.43659887276458	9.13913675077187e-06	5.35487679665005e-05
ACADVL	ENSG00000072778	protein_coding	10448.9201589279	-0.11290385579236	0.0556977840701895	-2.02707985025186	0.0426542471893051	0.0878809786938772
STK10	ENSG00000072786	protein_coding	3010.26090543846	0.585592802266219	0.0594971284834682	9.84237083692082	7.39473456031996e-23	3.59466658746949e-21
FBXW11	ENSG00000072803	protein_coding	2950.36538346118	0.0607844394109269	0.0552578840541756	1.10001387949153	0.271326074584036	0.385423933088978
ACAP1	ENSG00000072818	protein_coding	808.47072111557	0.708450010609511	0.106223627590909	6.66942022859464	2.56815924626966e-11	4.07124981328756e-10
CRMP1	ENSG00000072832	protein_coding	714.953019063894	0.7759563775472	0.115019370689605	6.74631040749842	1.51652003488421e-11	2.48927128377955e-10
EVC	ENSG00000072840	protein_coding	1296.93912478202	1.52479231653063	0.105475964623991	14.4563012243248	2.2876520308392e-47	5.89502250620384e-45
DERL2	ENSG00000072849	protein_coding	2065.55672866674	-0.0729520965703867	0.0418678596474044	-1.74243673272917	0.0814320530501632	0.149217744926336
SIDT1	ENSG00000072858	protein_coding	734.428890346144	0.0877018297306585	0.135026127268949	0.649517478613388	0.516003952624213	0.62671183444009
NDE1	ENSG00000072864	protein_coding	2855.86009746494	0.17138273715235	0.060069643086276	2.85306734561746	0.00432994442813712	0.0126441086512443
IRAG1	ENSG00000072952	protein_coding	4229.34869523555	1.87376083890083	0.124069009499408	15.1025695011273	1.55744007109207e-51	5.53955110356669e-49
TMEM38A	ENSG00000072954	protein_coding	792.562417302659	-0.375585218708557	0.120815594857258	-3.10874783302855	0.00187881998244553	0.00610876534397943
AP1M1	ENSG00000072958	protein_coding	2867.20610988527	0.38524878542529	0.0502697221412508	7.66363466944964	1.8074355761092e-14	4.38210076130055e-13
PVR	ENSG00000073008	protein_coding	5143.48336891172	-0.126008769622809	0.0846587919988263	-1.48843099042278	0.13663726882627	0.225255035956798
XRCC1	ENSG00000073050	protein_coding	2264.8771326165	-0.0822759994025948	0.0514768451976836	-1.59831083444673	0.109973817364382	0.189804797485746
SCARB1	ENSG00000073060	protein_coding	4722.52167742497	-0.357142230427532	0.0913417399240771	-3.90995650755489	9.23127407702632e-05	0.000427472228668166
CYP2W1	ENSG00000073067	protein_coding	2461.76735735329	-0.328107977586048	0.260225421871776	-1.26086058474226	0.207359081193856	0.312629406383823
MCM2	ENSG00000073111	protein_coding	4444.3393705017	-0.293146057645806	0.0845593543832886	-3.46674900469368	0.000526793550618891	0.00200397392943499
MOV10L1	ENSG00000073146	protein_coding	53.8770703089095	0.341358169479964	0.13458783701438	2.53632257604	0.0112023492113854	0.0286755385748031
PANX2	ENSG00000073150	protein_coding	151.550601954775	0.0610965889736694	0.180673356353668	0.338160480364759	0.735242255448971	0.809815086269216
SELENOO	ENSG00000073169	protein_coding	1531.80418947612	-0.158333116456652	0.0521476346758937	-3.03624732820038	0.00239542783939845	0.00755783819868176
TP63	ENSG00000073282	protein_coding	137.727929769137	-0.849406554236826	0.187666959027905	-4.52613799806136	6.00713614636103e-06	3.66693770055906e-05
ALPK1	ENSG00000073331	protein_coding	1365.19392444743	-0.0375997281583252	0.0713812436521154	-0.526745209730047	0.598370535786865	0.698820742502074
LLGL2	ENSG00000073350	protein_coding	13443.4842514523	-0.311373017834869	0.0783307340253884	-3.97510660035367	7.03477391536759e-05	0.000335173947894963
PDE8A	ENSG00000073417	protein_coding	3148.72107779564	-0.140198013379802	0.0565477946967926	-2.47928348278725	0.0131646629781281	0.0328983045389302
CLCN4	ENSG00000073464	protein_coding	1081.03602657142	-0.00305800793864622	0.13221627706173	-0.0231288310834715	0.981547507955124	0.988081637221004
NLE1	ENSG00000073536	protein_coding	1449.42614452742	-0.276807969016756	0.0619910678906323	-4.46528795898652	7.99611312270548e-06	4.74013715362072e-05
SDHA	ENSG00000073578	protein_coding	9246.70775424913	-0.308088854398195	0.0611134655895222	-5.04125975226999	4.62477207961702e-07	3.54667559187265e-06
SMARCE1	ENSG00000073584	protein_coding	4424.77555193692	-0.26377268761648	0.0833379538235896	-3.16509675981289	0.00155031386025819	0.0051609347574519
FNDC8	ENSG00000073598	protein_coding	5.02341541639657	-0.238488952892775	0.130329377221526	-1.82989405748027	0.0672657822274524	0.127846498944906
GSDMB	ENSG00000073605	protein_coding	5308.8170102744	-1.14117127330874	0.138998606728487	-8.20994756830802	2.21285104111914e-16	6.53593377390668e-15
KDM5A	ENSG00000073614	protein_coding	4586.2509631443	0.0563139704639885	0.0478631770907283	1.17656147976222	0.239370580150725	0.349752361838536
ADAM11	ENSG00000073670	protein_coding	50.5970310868863	0.285104394351347	0.129984736604668	2.19336825075436	0.0282808578899485	0.0623175816695444
PPP2R3A	ENSG00000073711	protein_coding	992.474275831031	0.443435359736626	0.114025446708428	3.88891578623258	0.000100693047250621	0.000461832885714414
FERMT2	ENSG00000073712	protein_coding	4004.69190742875	1.57837170345944	0.113520968981849	13.9037899131376	6.00742775093472e-44	1.22345626377605e-41
ABCB11	ENSG00000073734	protein_coding	19.7878965713228	0.409442127032747	0.20067122185435	2.04036295413563	0.0413141888173518	0.0855432187348004
DHRS9	ENSG00000073737	protein_coding	512.228323328497	-0.262562661790177	0.206986226933953	-1.26850305780953	0.204618359432426	0.309309813236368
CD5L	ENSG00000073754	protein_coding	5.32899618191227	-0.623374770805791	0.291211010327009	-2.14062912698866	0.0323039579926406	0.0696599780690931
PTGS2	ENSG00000073756	protein_coding	2075.79731626505	0.201778327706701	0.171143308328528	1.17900214549648	0.238397321507386	0.348703548142876
IGF2BP2	ENSG00000073792	protein_coding	4344.74965082245	-0.29956909559299	0.107194976914905	-2.7946187798594	0.00519609484896465	0.0147978101232962
MAP3K13	ENSG00000073803	protein_coding	3888.76526707964	-0.280113550083937	0.0619385431037362	-4.52244331312081	6.11298610376552e-06	3.72262538048418e-05
ST6GAL1	ENSG00000073849	protein_coding	8016.4173834318	0.127503530176186	0.110669781709941	1.15210790340551	0.249276735823873	0.360916755425305
TBX21	ENSG00000073861	protein_coding	91.3316304533127	0.699045754950033	0.125197412579073	5.58354793880846	2.3566077999179e-08	2.31072005727923e-07
VDAC1P1	ENSG00000073905	processed_pseudogene	59.4805844665448	-0.213402402574048	0.0849721493973191	-2.51143938440588	0.0120239933638426	0.0304622709082864
FRY	ENSG00000073910	protein_coding	1660.47763487298	0.705093544799346	0.0942251428413481	7.48307217731205	7.260497895177e-14	1.62474952233808e-12
PICALM	ENSG00000073921	protein_coding	12958.6989437053	-0.0109590568313166	0.0461646798095524	-0.237390508859306	0.812353852154901	0.867744348091017
NSF	ENSG00000073969	protein_coding	3806.62638721006	-0.340289138256511	0.057216851980475	-5.94735862736092	2.72503942086374e-09	3.14303644735247e-08
GLI2	ENSG00000074047	protein_coding	926.02952948958	1.40886160829131	0.10643570969093	13.2367380494985	5.38367355310143e-40	8.44450932131969e-38
CLASP1	ENSG00000074054	protein_coding	3972.32175481043	0.169185504512778	0.0432814095654738	3.90896475441363	9.2692484840294e-05	0.000428916109191821
MRPS34	ENSG00000074071	protein_coding	4313.36072314013	-0.213451572091636	0.0677346274310778	-3.15129174230463	0.00162550037100719	0.0053800227548139
NOTCH3	ENSG00000074181	protein_coding	15174.1335592149	0.887770928795355	0.0825246186339572	10.7576495776747	5.45435838570951e-27	3.50934113359274e-25
CLNS1A	ENSG00000074201	protein_coding	5049.85535254735	-0.407889346473503	0.0551565215088643	-7.39512455309479	1.41275786236827e-13	3.05585273467384e-12
PPP2R2C	ENSG00000074211	protein_coding	404.67167929288	-0.0936494153838682	0.24723653764812	-0.378784690461711	0.704847756971735	0.785883698566666
TEAD2	ENSG00000074219	protein_coding	1494.92524050536	0.420560072381483	0.101686736115386	4.13584001658056	3.5365852665702e-05	0.000180956652880824
EED	ENSG00000074266	protein_coding	1270.22125334457	-0.3010165440302	0.0493949756343382	-6.09407212301449	1.10074028173042e-09	1.35896087532042e-08
CDHR2	ENSG00000074276	protein_coding	3416.99455617259	-0.426078267123014	0.192673301605456	-2.2114027401446	0.0270079602681811	0.059983775966977
SNCB	ENSG00000074317	protein_coding	8.70674463302205	0.0121890499580941	0.201652617491779	0.0604457810154188	0.951800597313295	0.96731377685781
TSG101	ENSG00000074319	protein_coding	3951.08352734912	-0.182106170704854	0.0387032700737183	-4.7051882271962	2.53631835495098e-06	1.67234766518942e-05
NCBP3	ENSG00000074356	protein_coding	3119.93199184472	-0.0318986546621881	0.0455242173893937	-0.700696387361068	0.483492511079234	0.597133054336199
ATP2A3	ENSG00000074370	protein_coding	11287.5671698829	-0.0975510089798146	0.124782515117257	-0.781768254055043	0.434350781022634	0.551435409524425
CA12	ENSG00000074410	protein_coding	3501.18238548952	-0.445901262990867	0.168673167323624	-2.64358148996717	0.00820340162974323	0.0219478438045356
MGLL	ENSG00000074416	protein_coding	8846.79670841364	0.15575032777014	0.102551346504222	1.51875458567215	0.128824281089954	0.214949718038001
NTN4	ENSG00000074527	protein_coding	1971.13747110058	0.508558130706151	0.103403635915509	4.91818422247449	8.73506872468812e-07	6.34520517874044e-06
BCS1L	ENSG00000074582	protein_coding	1171.33793618068	-0.309074400942598	0.0517246542057837	-5.97537877610476	2.29556185905754e-09	2.68011888153997e-08
NUAK1	ENSG00000074590	protein_coding	1243.1115933134	0.845596969609455	0.0758046115532084	11.1549541945204	6.77276912133312e-29	4.98647594768472e-27
DPP8	ENSG00000074603	protein_coding	3375.57369672787	0.0528537091715509	0.0404171681279116	1.30770441423012	0.190973585548065	0.293096201199553
SLC24A1	ENSG00000074621	protein_coding	942.908645494359	0.0286646781831418	0.0603700581202139	0.474816143560144	0.634918025394154	0.729808937382398
ZNF532	ENSG00000074657	protein_coding	3407.24548755511	0.558219573347782	0.0790935097129593	7.05771656073468	1.69260858398368e-12	3.16507151985427e-11
SCARF1	ENSG00000074660	protein_coding	661.286310404533	0.658642100250753	0.0668815805821464	9.84788479156507	7.00016377588375e-23	3.40942402920502e-21
LMAN1	ENSG00000074695	protein_coding	9486.10166146125	-0.234097620368821	0.0697444003430636	-3.35650775140836	0.000789335082706225	0.00285436722433188
HACD3	ENSG00000074696	protein_coding	9405.11680863435	-0.335599496717876	0.0633690152066061	-5.29595569102186	1.18395546544924e-07	1.02376371671708e-06
IPCEF1	ENSG00000074706	protein_coding	212.608856388653	0.698270218988342	0.115191399799244	6.06182597142919	1.34584793082242e-09	1.63126329354566e-08
ZZEF1	ENSG00000074755	protein_coding	5600.26332287437	0.0181408255346484	0.0618219892316941	0.293436457805667	0.769188561963534	0.835525016648219
NOX3	ENSG00000074771	protein_coding	3.12095412745541	-0.263568501906791	0.338294081815861	-0.779110590679074	0.435914572009339	0.552920397008355
ENO1	ENSG00000074800	protein_coding	49926.723258761	-0.235658591238619	0.0762275755678745	-3.09151366133617	0.00199138818709969	0.0064267759211402
SLC12A1	ENSG00000074803	protein_coding	9.3378388937485	0.35077098817164	0.215869416131188	1.62492211475881	0.104179155398078	0.181722555748255
MYDGF	ENSG00000074842	protein_coding	6446.2329262497	-0.107749543988786	0.0663458579661011	-1.62405834051976	0.104363357933039	0.181955887987987
ANO8	ENSG00000074855	protein_coding	1035.9793137368	-0.0396780601229988	0.0670342635389396	-0.591907153570057	0.55391276326834	0.660202553101561
TUBE1	ENSG00000074935	protein_coding	824.562295754602	-0.119665547955514	0.0631643632300484	-1.8945104776832	0.0581572849541309	0.113559609086448
ARHGEF10L	ENSG00000074964	protein_coding	4536.79090171067	-0.236258180976253	0.0876691260692235	-2.69488463692114	0.00704130051468246	0.0192599493688095
TXK	ENSG00000074966	protein_coding	97.69594555698	0.405921985783636	0.111694809906981	3.63420633529604	0.000278837650546748	0.00114321399595459
WSCD2	ENSG00000075035	protein_coding	267.034750631989	2.03769928690805	0.21804795298854	9.34518879438939	9.17256821137755e-21	3.87681090085394e-19
KCNQ2	ENSG00000075043	protein_coding	83.5894569609371	0.605884681868399	0.230820986565019	2.62491158574843	0.00866714698512606	0.0229996108221385
TACR2	ENSG00000075073	protein_coding	1194.90612661136	3.0325662874101	0.218400399079652	13.8853514013228	7.77182871932879e-44	1.55766568701246e-41
ACTR6	ENSG00000075089	protein_coding	982.058009854256	-0.385825350291316	0.0516599027077347	-7.4685651746988	8.1073958731737e-14	1.7970422978331e-12
TIPIN	ENSG00000075131	protein_coding	512.011190313127	-0.39019821277101	0.059144242385546	-6.59739979806334	4.18431302878598e-11	6.39833781849511e-10
SRI	ENSG00000075142	protein_coding	6351.11305886229	-0.314176497893739	0.0753354569304833	-4.17036692541267	3.04109596202234e-05	0.000157956225579867
EIF4G3	ENSG00000075151	protein_coding	5744.47779256166	0.00415324558659662	0.0532273102851863	0.0780284700531357	0.937805406199772	0.957618730559457
NUP37	ENSG00000075188	protein_coding	1352.4509137665	-0.527892346626498	0.0564429745905575	-9.35266701402392	8.54649633018338e-21	3.62737722813926e-19
SEMA3A	ENSG00000075213	protein_coding	1051.3333324242	0.564840014910661	0.14313069367318	3.9463234643465	7.93603853805396e-05	0.000373208099107534
GTSE1	ENSG00000075218	protein_coding	1370.54194230065	-0.324526101445551	0.0907603246425053	-3.57563839402098	0.000349374293196191	0.0013971775048509
SEMA3C	ENSG00000075223	protein_coding	5050.83795601379	0.437885752044948	0.123313610165088	3.55099288277036	0.000383780794993605	0.00151944944836106
TTC38	ENSG00000075234	protein_coding	3270.574307096	-0.279091869504724	0.0741198170706207	-3.76541497989408	0.000166272695692243	0.000720976566048086
ACAT1	ENSG00000075239	protein_coding	2443.73908280781	-0.279936637737523	0.0695144753281884	-4.02702654973514	5.64866563991296e-05	0.000274985210096466
GRAMD4	ENSG00000075240	protein_coding	3072.76460306396	-0.101617631397216	0.0716385683732771	-1.41847657909258	0.156051671819663	0.250109535385261
CELSR1	ENSG00000075275	protein_coding	3857.45213058595	0.0362043759628728	0.119276219418033	0.303533899209074	0.761483017406646	0.829778268827562
WNT8B	ENSG00000075290	protein_coding	21.803282513255	-0.368065236956652	0.157162320086185	-2.34194326448484	0.0191836308676475	0.0450971074825954
ZNF638	ENSG00000075292	protein_coding	4771.61417624385	-0.141835190801693	0.0428387463878882	-3.31090899620241	0.000929934457126809	0.00329372834822512
SLC25A40	ENSG00000075303	protein_coding	1910.65819293546	-0.45637905461041	0.0616127215595723	-7.40722115592874	1.28973286603472e-13	2.80174356407809e-12
TIMM21	ENSG00000075336	protein_coding	1003.18822910081	-0.40012195960482	0.0600938833770695	-6.65828096171096	2.77048784945588e-11	4.3673230278548e-10
ADD2	ENSG00000075340	protein_coding	172.660489241658	1.12448805381132	0.164725935604443	6.82641776891505	8.70611603611468e-12	1.47408582848154e-10
FGF4	ENSG00000075388	protein_coding	4.80462364934614	-0.690676266751593	0.211371056724997	-3.26760095470494	0.00108463175409423	0.00377494129726912
RASAL2	ENSG00000075391	protein_coding	3626.29959768414	-0.0150789298337719	0.0620708212427831	-0.242931050884478	0.808058810832578	0.864564385008707
VPS9D1	ENSG00000075399	protein_coding	936.099260546401	-0.0382579357025407	0.067065517979463	-0.570456127905494	0.56836837019128	0.672789065010095
ZNF37A	ENSG00000075407	protein_coding	1891.42296396321	-0.0158804749090924	0.0563365040154445	-0.281886055704465	0.778030882086192	0.842205425504598
MARK3	ENSG00000075413	protein_coding	3611.97825970659	-0.18413501824282	0.0379194419063968	-4.85595275102817	1.19809269645103e-06	8.45967675376095e-06
SLC25A3	ENSG00000075415	protein_coding	23540.7191771068	-0.25431581250729	0.0493515080904113	-5.15315179510596	2.56144460126507e-07	2.06695770052875e-06
FNDC3B	ENSG00000075420	protein_coding	9073.15393049103	0.210009041158575	0.0625772887056138	3.35599457091427	0.000790801211502521	0.00285844104983596
FOSL2	ENSG00000075426	protein_coding	16700.4857418876	0.00217623643048062	0.0706856961800625	0.0307875079130146	0.975439002939907	0.983942839974321
CACNG5	ENSG00000075429	protein_coding	2.73045135373602	0.0648434602244536	0.272273180490989	0.238155884863584	0.811760191540595	0.867238598742297
CACNG4	ENSG00000075461	protein_coding	420.10668398415	0.900273981849844	0.242649274736568	3.71018616407251	0.000207106894834907	0.000877325164591685
FRYL	ENSG00000075539	protein_coding	5013.43435946893	-0.0116863483596184	0.0635093467090456	-0.184009897207051	0.854005690652898	0.898665862820717
TMEM131	ENSG00000075568	protein_coding	7564.07301170694	-0.116885702826546	0.0466065191064205	-2.50792603840787	0.0121442083696532	0.0307144482787219
FSCN1	ENSG00000075618	protein_coding	6960.21199295945	0.105043702607259	0.127067136521842	0.826678758037506	0.408419164321183	0.526493791025267
ACTB	ENSG00000075624	protein_coding	447843.440760586	0.169216031994703	0.0569232740129398	2.9727037829243	0.00295189183031772	0.00906549925050814
MOCOS	ENSG00000075643	protein_coding	1475.79925982957	-0.616741184750505	0.093217423627811	-6.61615780342703	3.68654835808981e-11	5.6888633645598e-10
PLD1	ENSG00000075651	protein_coding	2212.11992314884	-0.0657287175692945	0.0940500190635172	-0.698869795283127	0.484633405309212	0.598205665036228
ATP12A	ENSG00000075673	protein_coding	25.2717652739549	-1.73910431479402	0.263367872737733	-6.60332749289376	4.02030059051073e-11	6.16059835937274e-10
WDR62	ENSG00000075702	protein_coding	1255.14012955199	-0.448316633994865	0.0941254438518369	-4.76296966737879	1.90764525443459e-06	1.29362834137658e-05
DLG1	ENSG00000075711	protein_coding	5303.63715026538	-0.212391542363439	0.0521307089962804	-4.07421165859443	4.61704770970919e-05	0.000229114981994775
RAB7A	ENSG00000075785	protein_coding	20320.4734377543	-0.117294095986238	0.040529319073723	-2.89405543115292	0.00380301019162363	0.0112921008670391
BCAP29	ENSG00000075790	protein_coding	2902.79422597924	-0.0286973404252962	0.0500451295536976	-0.57342923639561	0.566354099442044	0.67104995661246
SEC31B	ENSG00000075826	protein_coding	291.393826526691	0.11393186379748	0.105800917997426	1.07685137287988	0.28154667019086	0.396433723761633
SART3	ENSG00000075856	protein_coding	3520.91448755212	-0.168478302671777	0.0346677407661046	-4.85980046431239	1.17504122515755e-06	8.31085382425886e-06
ARHGAP15	ENSG00000075884	protein_coding	498.91078321465	0.971485355851381	0.106216788876578	9.14625047628044	5.89439204032692e-20	2.34970843552322e-18
TUBA3D	ENSG00000075886	protein_coding	47.6836049832127	0.129946035142605	0.0844835422862195	1.53812247481722	0.124018671713418	0.208661549426349
PAX2	ENSG00000075891	protein_coding	25.1441151518601	-0.847592249849928	0.263845648664012	-3.2124549112018	0.00131605804516371	0.00448032783008112
EXOSC7	ENSG00000075914	protein_coding	1141.56213054817	-0.359890570115664	0.0469141046690613	-7.67126587311817	1.70307114425243e-14	4.14539827868712e-13
KIFAP3	ENSG00000075945	protein_coding	1577.92026935845	-0.0197117536857456	0.0682359204939452	-0.288876497056924	0.772675889949805	0.838069432068351
MKRN2	ENSG00000075975	protein_coding	1656.11797872262	-0.0705979724857335	0.0421616012906513	-1.67446136590139	0.0940399611383739	0.167478008364452
MCM6	ENSG00000076003	protein_coding	3650.98900999395	-0.259943441188667	0.0637718243103968	-4.07614873809228	4.57877369674332e-05	0.000227506269652154
REXO2	ENSG00000076043	protein_coding	2327.02669131386	0.0706333942781339	0.0640279380930198	1.10316521790094	0.269955423016843	0.383933729910503
RBM7	ENSG00000076053	protein_coding	1702.75981611046	-0.160903431212115	0.0527521290157668	-3.05017890678921	0.00228705084929732	0.00725715130021107
RBMS2	ENSG00000076067	protein_coding	4153.42510217473	0.34396154215891	0.0637497919481187	5.39549277962875	6.83357408236756e-08	6.16547563733723e-07
BAZ2A	ENSG00000076108	protein_coding	9567.50437357942	-0.105465391076878	0.044865164519125	-2.35071891984082	0.0187371819279943	0.0442306434678076
PTPN23	ENSG00000076201	protein_coding	6800.11421146976	-0.123198331115345	0.0475698559390045	-2.5898403239504	0.00960204590248867	0.0251149939097356
MLH1	ENSG00000076242	protein_coding	1519.71490592763	0.0509329552614106	0.0828292791595573	0.61491486800575	0.538610943387705	0.647104424883628
UNG	ENSG00000076248	protein_coding	2696.29733955732	-0.288376500888233	0.0638570940980659	-4.51596654939185	6.30286139783265e-06	3.82572552121541e-05
FMO4	ENSG00000076258	protein_coding	270.107775766091	-0.143890922828286	0.0855952351310127	-1.68106229988207	0.0927508142025282	0.165735241201302
KLHL20	ENSG00000076321	protein_coding	1173.68737524036	0.0747922193599989	0.0377669277556627	1.98036281489126	0.0476627751627472	0.0963306836792665
RGS11	ENSG00000076344	protein_coding	208.882097947951	0.267081950351156	0.15610623135445	1.71089871322771	0.0870998122118125	0.157472444708692
SLC46A1	ENSG00000076351	protein_coding	561.286209152277	0.090562112812345	0.103633627954381	0.873868015623361	0.38219013472178	0.500681567007131
PLXNA2	ENSG00000076356	protein_coding	5345.03530283474	-0.272061875197416	0.0898309276679343	-3.02859919473513	0.00245690403946548	0.00772381752279863
SPAG5	ENSG00000076382	protein_coding	2449.60802671105	-0.549197370338884	0.0845982876579431	-6.49182608233701	8.48021236640769e-11	1.23325679812886e-09
ANKRD13A	ENSG00000076513	protein_coding	3650.63412152554	0.0958126232370506	0.0514113200762778	1.86364837733977	0.0623710992270106	0.120180722900146
TPD52	ENSG00000076554	protein_coding	11419.3738449754	-0.623198653355803	0.0857990286437972	-7.26346979921033	3.77284704820289e-13	7.69608989755991e-12
ACACB	ENSG00000076555	protein_coding	1967.91196686726	0.679815245109725	0.104166494071553	6.52623716646117	6.7442501935845e-11	1.00156378867207e-09
TRAF4	ENSG00000076604	protein_coding	4914.43117229559	-0.426717857553308	0.0655893219060678	-6.50590439346852	7.72273331551567e-11	1.13387235920567e-09
PAG1	ENSG00000076641	protein_coding	2956.54673260451	0.0652413171764696	0.0869475929100231	0.750352194844358	0.453042614668646	0.569306904205949
GPATCH1	ENSG00000076650	protein_coding	871.506636129959	-0.19333533232775	0.0544101250293914	-3.55329696859387	0.00038043473443374	0.00150750173639141
ICAM3	ENSG00000076662	protein_coding	191.081297442426	0.631423222949063	0.150819518191554	4.18661477320927	2.83145785930949e-05	0.000148195276787714
NT5C2	ENSG00000076685	protein_coding	2437.25113756744	0.0231424636073842	0.0622764020749861	0.371608873285883	0.710184081570253	0.789797427479658
MCAM	ENSG00000076706	protein_coding	9590.21112520709	1.12559418668882	0.0961549888452579	11.7060404270883	1.1869432274895e-31	1.02476823232158e-29
GPC4	ENSG00000076716	protein_coding	3125.124652526	0.0787326453707858	0.107651483074304	0.731366100329918	0.464555565682491	0.579985365367089
MBNL3	ENSG00000076770	protein_coding	3991.23482869564	-0.368394986200382	0.0941399206864552	-3.91327062434403	9.10543908372089e-05	0.000422380980714081
CAMSAP3	ENSG00000076826	protein_coding	4261.68303983424	-0.270875480674691	0.0951153925132059	-2.84786167114942	0.00440140510248014	0.0128179777398081
RAP1GAP	ENSG00000076864	protein_coding	3064.57151397895	-0.329594926078182	0.155323654227797	-2.12198797225566	0.0338387480888021	0.0724130857436289
XAB2	ENSG00000076924	protein_coding	3511.29862567788	0.104853793087078	0.0429899429098246	2.43903075905493	0.0147267146874707	0.0361965146099607
ARHGEF1	ENSG00000076928	protein_coding	6893.786757163	0.209462906853734	0.0583398749681331	3.5903900542836	0.000330183484877808	0.00132616916665793
STXBP2	ENSG00000076944	protein_coding	3271.47040353679	-0.28474238387564	0.0626544458738887	-4.54464770862025	5.5027208782053e-06	3.3806826833173e-05
MAP2K7	ENSG00000076984	protein_coding	2432.65370792183	0.147089178474873	0.0500853722949032	2.93676919498192	0.00331650836715621	0.01002855104472
NMRK2	ENSG00000077009	protein_coding	6.56942357060744	0.580636126087386	0.23821252296944	2.43747103993301	0.0147903988851788	0.0363335932146754
DGKD	ENSG00000077044	protein_coding	3605.67756588648	-0.144111679270002	0.07327804474188	-1.96664198366143	0.0492244997253412	0.0988816691575313
CTTNBP2	ENSG00000077063	protein_coding	348.35390886642	-0.182393204798696	0.157783196438705	-1.15597356952742	0.247691968088135	0.359126689600329
ACTL6B	ENSG00000077080	protein_coding	11.3331476204885	0.0581581655138263	0.200158753169759	0.290560190812645	0.771387710137512	0.83713964494876
RARB	ENSG00000077092	protein_coding	406.09455860118	0.495374654287273	0.0957060309684398	5.17600248672551	2.26690436100187e-07	1.85356222375136e-06
TOP2B	ENSG00000077097	protein_coding	7748.21874595606	-0.118872809895522	0.0546064912428771	-2.17689888491101	0.0294881126552953	0.0645189787680212
TM9SF3	ENSG00000077147	protein_coding	22753.0259527637	-0.302905569935531	0.0574258928422498	-5.27472112218821	1.32958117601375e-07	1.14190877734175e-06
NFKB2	ENSG00000077150	protein_coding	6117.48530816525	0.221185101433415	0.0685770534517356	3.22535148858626	0.00125818094199172	0.00430593202582841
UBE2T	ENSG00000077152	protein_coding	1492.69782112975	-0.626531233539984	0.0829606351988751	-7.55215087297788	4.28128112943098e-14	9.87372904128634e-13
PPP1R12B	ENSG00000077157	protein_coding	15870.1459897839	2.01952403229755	0.159778389992404	12.6395317438958	1.27812847548662e-36	1.54460625379953e-34
DNAJC10	ENSG00000077232	protein_coding	9734.1599346476	-0.153143439896761	0.0566704643740858	-2.70235018520142	0.006885120477639	0.0188982544407431
GTF3C1	ENSG00000077235	protein_coding	6834.35748774584	0.1203062849689	0.0538551794584583	2.23388513748616	0.0254906317278039	0.0571668814296076
IL4R	ENSG00000077238	protein_coding	5215.89065526398	0.317545732194856	0.0609202254967654	5.21248451734173	1.86328123579025e-07	1.55371876136798e-06
USP33	ENSG00000077254	protein_coding	3322.92614968542	-0.151873155718943	0.0427410341154257	-3.55333367247963	0.000380381653294491	0.00150740966362847
PAK3	ENSG00000077264	protein_coding	200.433925229659	0.874782133811168	0.163344980112873	5.35542710407559	8.53545537871811e-08	7.55256210253881e-07
CAPN6	ENSG00000077274	protein_coding	2137.82586000981	0.58955042946783	0.218143184246419	2.7025846876878	0.00688026547458879	0.0188890345341662
DCX	ENSG00000077279	protein_coding	90.165344401164	2.54818502108603	0.229719300072334	11.0926031042392	1.36263829897181e-28	9.81779922484582e-27
SNRPA	ENSG00000077312	protein_coding	4796.11345085697	-0.226692690596634	0.0502376252051261	-4.5124085716835	6.40955669527548e-06	3.88208993894086e-05
SPAG6	ENSG00000077327	protein_coding	10.073401913009	-0.171641595603708	0.191838475682925	-0.89471934653714	0.370937134051145	0.489481955049541
EXOSC5	ENSG00000077348	protein_coding	1565.70811538972	-0.153367263602732	0.077548003811871	-1.97770743364067	0.0479617211801429	0.0968496182490596
DYNC1I2	ENSG00000077380	protein_coding	6108.84021289781	-0.0670341679554153	0.0465149689496464	-1.44113109111137	0.149547651386897	0.241896020131241
APBB1IP	ENSG00000077420	protein_coding	1780.78707426969	0.295791806172709	0.129919591578039	2.27672980325707	0.0228023656436494	0.0521286869851899
LRCH4	ENSG00000077454	protein_coding	1357.21070300428	0.0408112025303482	0.0669465313157289	0.609608918166008	0.542120902552166	0.649914560294381
FAM76B	ENSG00000077458	protein_coding	1126.34000782923	-0.250387978893221	0.0506521856092642	-4.94328084526772	7.68186957652485e-07	5.64264378565359e-06
SIRT6	ENSG00000077463	protein_coding	1399.26575017166	-0.0602288771708856	0.0638929323567957	-0.942653200428351	0.345858318461811	0.464124826382302
TYR	ENSG00000077498	protein_coding	1.40544363874255	-0.447848977248678	0.311047111236205	-1.43981075879077	0.149920946473786	0.242367877970409
POLD3	ENSG00000077514	protein_coding	2685.34100123204	-0.386522664153289	0.083559479345394	-4.6257189152124	3.73301279527994e-06	2.38390791820968e-05
ACTN2	ENSG00000077522	protein_coding	150.662257552334	2.65331020914459	0.222171929325986	11.9425987666132	7.09705433946145e-33	6.67506375275939e-31
CAPZB	ENSG00000077549	protein_coding	17927.9759077422	0.0657703421801067	0.0476762936196439	1.37951877519706	0.167734861501404	0.264675759667066
GPR137B	ENSG00000077585	protein_coding	1647.2349890368	0.155838226975317	0.0753270008113215	2.06882293595704	0.0385627053040822	0.0807550007271292
NAALAD2	ENSG00000077616	protein_coding	107.17202536131	0.215715559686503	0.118224843623365	1.82462123082793	0.0680582073131189	0.129143625380911
JADE1	ENSG00000077684	protein_coding	2944.77640312025	0.111829183465391	0.073675707005329	1.51785694377256	0.129050466193626	0.215248898518592
SLC25A43	ENSG00000077713	protein_coding	2092.97061771324	-0.201779892396058	0.0623803093148914	-3.23467284167327	0.00121782185465951	0.00418112490063815
UBE2A	ENSG00000077721	protein_coding	4129.31434904433	-0.198588928236094	0.0466325471036576	-4.25859063187474	2.05719811246267e-05	0.000111400134090439
FGFR1	ENSG00000077782	protein_coding	4121.95218646581	1.1159762097817	0.122930321343579	9.07812000802184	1.10466322557392e-19	4.30835718409745e-18
FKBP6	ENSG00000077800	protein_coding	5.42517853082611	-0.544759506543759	0.234805600692068	-2.32004477294465	0.0203384554171011	0.0473904026458536
SMC1B	ENSG00000077935	protein_coding	88.9950250579078	-0.634721119297508	0.182234231922162	-3.48299610124083	0.000495835585568005	0.00189965621787782
FBLN1	ENSG00000077942	protein_coding	13058.0992225247	1.84793558102849	0.142538395340234	12.964475828548	1.94555796865284e-38	2.64863332406332e-36
ITGA8	ENSG00000077943	protein_coding	1315.92184170509	1.36399160328716	0.156444715785759	8.71868120592238	2.81460815325727e-18	9.78371741201411e-17
CST7	ENSG00000077984	protein_coding	798.966187676528	0.509033250704147	0.143046513092939	3.55851561633956	0.000372956620028344	0.00148042439545517
MAP2	ENSG00000078018	protein_coding	645.477963537446	0.719657253109065	0.137937463100604	5.21727192114726	1.81577598945066e-07	1.51585781651544e-06
PIAS2	ENSG00000078043	protein_coding	1497.01376353847	-0.130054695321336	0.0579570910602376	-2.24398245222771	0.0248335304058266	0.055934138432353
AMPH	ENSG00000078053	protein_coding	176.345933298421	1.09468799990132	0.118637195488176	9.22719047257334	2.77823290760872e-20	1.13949208376199e-18
ARAF	ENSG00000078061	protein_coding	5380.12726738232	-0.0248928394934588	0.0542666960825346	-0.458713009828331	0.646440270299081	0.739150564429858
MCCC1	ENSG00000078070	protein_coding	1726.32681690922	-0.364682187064705	0.0620248028435282	-5.87961864199229	4.11212772419318e-09	4.61126187757161e-08
LAMP3	ENSG00000078081	protein_coding	1384.62322614357	0.3231850543796	0.121394431900748	2.66227247262737	0.00776150224155987	0.0209384784592706
FAP	ENSG00000078098	protein_coding	1033.58856567161	1.52242519970451	0.119502455371148	12.7396980670916	3.55768989464543e-37	4.44772879972417e-35
NEBL	ENSG00000078114	protein_coding	2208.12561466069	-0.850407595298927	0.180871867637661	-4.70171291094611	2.57988063717093e-06	1.69857221345271e-05
ACER3	ENSG00000078124	protein_coding	3323.69153815384	-0.0835383908142417	0.0586438597522949	-1.42450362522349	0.154300736409224	0.247877458454856
UBE2K	ENSG00000078140	protein_coding	5986.49843705187	-0.254433847120648	0.0396802347294994	-6.41210539340622	1.43523555185e-10	2.01864221713417e-09
PIK3C3	ENSG00000078142	protein_coding	1835.59538778471	-0.0572218476195477	0.0538736100074467	-1.06214986542833	0.28816765546382	0.403294183117049
N4BP2	ENSG00000078177	protein_coding	1151.32665621666	-0.0640686620170482	0.0683893085826296	-0.936822777490708	0.348849726764088	0.467406952556928
TIGAR	ENSG00000078237	protein_coding	1057.73009409945	-0.122529292716089	0.0647655496642398	-1.89188995308942	0.0585056446874708	0.114169870807128
TULP3	ENSG00000078246	protein_coding	2020.23700824587	0.224576789922819	0.0554962868040965	4.04669938937684	5.19448798622011e-05	0.000255087996810908
SYNJ2	ENSG00000078269	protein_coding	3519.91962507227	-0.193302725385871	0.0583499339515646	-3.31281823808625	0.000923609828138598	0.00327562144361052
ADCY2	ENSG00000078295	protein_coding	276.25432068438	1.81364619935075	0.161344180849981	11.2408528761077	2.56888416036196e-29	1.93941154390735e-27
PPP2R5C	ENSG00000078304	protein_coding	7195.50408766079	-0.145736554216618	0.0429127028042915	-3.39611687665695	0.000683491676705676	0.00251813510214994
PMS2P1	ENSG00000078319	transcribed_unprocessed_pseudogene	440.011607944743	-0.148742288957455	0.0631814400592577	-2.35420859065494	0.0185621915873199	0.0438934692869875
RBFOX1	ENSG00000078328	protein_coding	14.4740764658532	-0.107863859249867	0.230424819281453	-0.468108685454219	0.639706868419941	0.733793480899215
GNB1	ENSG00000078369	protein_coding	24250.5063243613	0.00831854029533256	0.0401300406228233	0.207289605647733	0.835783691350158	0.885505378511515
HOXA9	ENSG00000078399	protein_coding	322.768773278216	-1.74021182373172	0.214000518620767	-8.13181124488565	4.22923008872037e-16	1.21091680323696e-14
EDN1	ENSG00000078401	protein_coding	1250.4637169716	0.407361188806464	0.120788816387551	3.37250749688153	0.000744870586364578	0.00271574234501665
MLLT10	ENSG00000078403	protein_coding	2197.89008125304	-0.147462420968663	0.0525017032571015	-2.80871689526982	0.004973936493218	0.0142438402485095
ZCWPW1	ENSG00000078487	protein_coding	171.320575328778	-0.00550258537294613	0.0868390563881365	-0.0633653289408366	0.949475595244314	0.965767070567004
ADCYAP1R1	ENSG00000078549	protein_coding	64.3227971457831	1.91096759295291	0.198042362015439	9.64928701872349	4.94986704186356e-22	2.27482197164152e-20
FGF20	ENSG00000078579	protein_coding	33.0342479107812	0.270645597262244	0.286295720814722	0.945335810441242	0.344487461577151	0.462740112283967
P2RY10	ENSG00000078589	protein_coding	264.692303399604	0.948309804973055	0.148605669082757	6.38138377106562	1.75494893631581e-10	2.43041420143961e-09
ITM2A	ENSG00000078596	protein_coding	1206.43838517664	0.722960042918239	0.126313694377113	5.72352860458522	1.04333991110791e-08	1.09056227008128e-07
NRDC	ENSG00000078618	protein_coding	6937.29991689384	-0.145469094557491	0.0344632947902707	-4.2209862824421	2.4323573984637e-05	0.000129221705190077
VDAC3	ENSG00000078668	protein_coding	5322.337060079	-0.300034547692427	0.0690094561763689	-4.34773093886761	1.37553202916856e-05	7.72436752717792e-05
PCM1	ENSG00000078674	protein_coding	7779.48887759622	0.00886035908135245	0.0694686508148767	0.127544712289921	0.898509286834849	0.929919644068108
TNRC6C	ENSG00000078687	protein_coding	1932.5180799925	0.549762808325693	0.0783075415793185	7.02056018153542	2.20980451460762e-12	4.06744156775827e-11
CBFA2T2	ENSG00000078699	protein_coding	3421.34853065813	-0.117496876154492	0.0686532180062602	-1.7114547513822	0.0869971973593924	0.157315078122188
BRINP1	ENSG00000078725	protein_coding	28.2251184648862	0.601759955609608	0.209066038019462	2.87832476910281	0.00399793320144469	0.0117870300744479
ITCH	ENSG00000078747	protein_coding	4876.27920719794	-0.138878742748401	0.0462117977329478	-3.00526596154004	0.00265348714613644	0.0082624728631289
PKD2L2	ENSG00000078795	protein_coding	24.1091660417879	0.107394227258284	0.118427861796224	0.906832443222483	0.364495410568463	0.483190805815784
TP53INP2	ENSG00000078804	protein_coding	5630.60253043542	0.0423347698779774	0.0929804653196156	0.455308216972821	0.648887515580882	0.74113047997542
SDF4	ENSG00000078808	protein_coding	10513.9390160462	-0.079429256290599	0.0549295620133733	-1.44602020076659	0.148171535967402	0.240162374991354
MYH7B	ENSG00000078814	protein_coding	228.990707094162	-0.197201163464234	0.115419874858557	-1.70855464629378	0.0875334758184451	0.158137613590951
BPIFB2	ENSG00000078898	protein_coding	32.3520227760492	-1.78858961794896	0.378901237391512	-4.72046391366319	2.35307353347219e-06	1.56315513553966e-05
TP73	ENSG00000078900	protein_coding	380.733260053624	-0.164535153847296	0.143214795575016	-1.14886980208069	0.250609671301007	0.362368813867734
TOLLIP	ENSG00000078902	protein_coding	4211.05122404473	-0.0555159199400199	0.0502114086302135	-1.10564354704469	0.26888083345651	0.382728750539356
UBE2D4	ENSG00000078967	protein_coding	1374.66955647742	0.048542028692336	0.0522348510957301	0.929303476014007	0.352731834310317	0.471295117999819
CLUL1	ENSG00000079101	protein_coding	27.9947566289027	-0.286130866270817	0.159160485737662	-1.79775064737133	0.0722165314084174	0.13551197621656
RUNX1T1	ENSG00000079102	protein_coding	681.672957137948	1.58035013938507	0.133891311190593	11.8032314818058	3.75605092914999e-32	3.35764361555006e-30
CDH17	ENSG00000079112	protein_coding	14000.2525412676	-0.939234489488231	0.207591856137189	-4.52442839986715	6.05589495790467e-06	3.69258036491403e-05
THOC1	ENSG00000079134	protein_coding	1385.4937648446	-0.350746252755836	0.0530907115651535	-6.60654646388374	3.93388841646875e-11	6.03773706705627e-10
FKBP7	ENSG00000079150	protein_coding	752.913689802617	0.740172589434952	0.0718669326007611	10.299209422876	7.10427388731647e-25	3.97799957014072e-23
OSBPL6	ENSG00000079156	protein_coding	220.138461568049	0.380606539374938	0.133738925464338	2.84589200977564	0.00442872110870309	0.0128822199313118
SLC1A3	ENSG00000079215	protein_coding	772.936158829936	0.451748703756069	0.131758870806156	3.42860181627302	0.000606698921000733	0.00226830575194197
XRCC5	ENSG00000079246	protein_coding	17496.0083442467	-0.20134309072875	0.0376641943459133	-5.34574266688374	9.00470657879743e-08	7.93857069602587e-07
LXN	ENSG00000079257	protein_coding	1090.60082086307	0.569108654765889	0.0974279407153885	5.84132899235137	5.17860198825584e-09	5.69962193551619e-08
SP140	ENSG00000079263	protein_coding	449.414098322101	0.610541103318043	0.125242609145039	4.87486732738853	1.0888160638887e-06	7.752020431185e-06
MKNK1	ENSG00000079277	protein_coding	1894.99350381279	0.0301520103314449	0.0347214727240752	0.868396642361836	0.385177232333357	0.503585545984681
TNS1	ENSG00000079308	protein_coding	25795.7343727945	2.06243495427904	0.136402090611567	15.1202591179651	1.19073145495773e-51	4.26526763089008e-49
REXO1	ENSG00000079313	protein_coding	3397.56916472646	0.021545273602218	0.0540819213899199	0.398382177417123	0.690348493398371	0.77400790472667
SAR1A	ENSG00000079332	protein_coding	4798.53526497234	-0.016869824058444	0.0418145864378688	-0.403443522836473	0.686621974465453	0.771022998086096
CDC14A	ENSG00000079335	protein_coding	574.805551194691	0.0346923719436548	0.0615523425074454	0.563623909836711	0.573010111189386	0.676887961592346
RAPGEF3	ENSG00000079337	protein_coding	719.521401707085	0.0568935762424085	0.0938908763571524	0.605954257216542	0.544545128781192	0.651938768325589
CEACAM1	ENSG00000079385	protein_coding	6994.80148046061	-0.551477086961694	0.127400652241161	-4.32868338788236	1.50003397179026e-05	8.35029381827519e-05
SENP1	ENSG00000079387	protein_coding	1856.34850894044	-0.116920630317596	0.0469438785143568	-2.49064700271493	0.0127510735099518	0.032010009572043
DUSP13	ENSG00000079393	protein_coding	6.41861107331325	-0.61387999978145	0.261356242986432	-2.34882470289152	0.0188327707944233	0.0444230690507164
CIC	ENSG00000079432	protein_coding	8251.94458097815	0.249245772615603	0.0569297134424706	4.37813151593454	1.19701113889788e-05	6.80980418926734e-05
LIPE	ENSG00000079435	protein_coding	684.130884415104	0.324896079950471	0.107884323837414	3.01152260489765	0.00259941047843633	0.00811524446992111
FDFT1	ENSG00000079459	protein_coding	10457.3972644169	-0.0316154314883254	0.101659664436042	-0.310992876709877	0.755806036880741	0.825444391315156
PAFAH1B3	ENSG00000079462	protein_coding	2037.99750409236	-0.353074499124617	0.0825572372926265	-4.27672377011763	1.89663902267967e-05	0.000103392927273051
OPHN1	ENSG00000079482	protein_coding	665.222219556057	0.0213929728215193	0.0761670816516252	0.28086901004514	0.778810870636744	0.842823180202911
AFM	ENSG00000079557	protein_coding	4.35961553765251	-0.772200428333069	0.381115619838119	-2.02615791150482	0.0427486051365412	0.0880440321180641
KIF22	ENSG00000079616	protein_coding	3279.20086306077	-0.292251212384686	0.0669633137745618	-4.36434811706865	1.27502398968551e-05	7.21461311304574e-05
SCGN	ENSG00000079689	protein_coding	102.565104798924	0.483740113381335	0.28387855469318	1.70403894688054	0.0883738113505338	0.159353662616259
CARMIL1	ENSG00000079691	protein_coding	3921.3382864442	-0.37658125562602	0.0647331763971344	-5.81743823778575	5.97563300102787e-09	6.50735868872174e-08
PGM1	ENSG00000079739	protein_coding	3596.61822783781	0.00637646683591035	0.0725061768219125	0.0879437741086809	0.929921364655821	0.95230207552051
DDX1	ENSG00000079785	protein_coding	5902.87080815265	-0.288118516317006	0.0376952128121841	-7.64337152711016	2.11606259950493e-14	5.08690974360758e-13
DNM2	ENSG00000079805	protein_coding	17532.8068456671	-0.21864451748274	0.0607235087324146	-3.60065684686014	0.000317414278314521	0.00128078956258141
EPB41L2	ENSG00000079819	protein_coding	5612.26806082519	0.233852581527516	0.0880970852052482	2.65448716019023	0.00794290623676725	0.0213594060962839
RIMS1	ENSG00000079841	protein_coding	126.540082055093	1.44650973231969	0.216148831535616	6.69219316173516	2.19850394301301e-11	3.52110742050867e-10
MOXD1	ENSG00000079931	protein_coding	1107.60908920271	1.68176481353831	0.11288349584941	14.8982346877512	3.38402708847373e-50	1.06159662209654e-47
STX7	ENSG00000079950	protein_coding	4528.42165997065	-0.06522137747397	0.0484845921704356	-1.34519802176948	0.178561294901032	0.278119940838389
RABL2B	ENSG00000079974	protein_coding	803.018044716208	0.0149093984706366	0.0500932266519191	0.297633022808393	0.765983267634616	0.833010720634359
KEAP1	ENSG00000079999	protein_coding	4098.47461707554	0.0628707805715489	0.0559103164322941	1.12449337767	0.260803778335232	0.373972068129328
DDX43	ENSG00000080007	protein_coding	131.540115669725	-0.500293293924108	0.173751483179085	-2.87936128527005	0.00398481552174555	0.0117545308700387
PTPRH	ENSG00000080031	protein_coding	3462.18601520632	-0.528962093572807	0.116694837597736	-4.53286627293844	5.81886560140638e-06	3.56148139760339e-05
DCT	ENSG00000080166	protein_coding	12.33214892174	0.477759198769044	0.183582559768652	2.60242149020643	0.00925680070135813	0.0243392801823882
SLC35C2	ENSG00000080189	protein_coding	3792.81509015633	-0.182332612349241	0.0583333039522326	-3.12570350032886	0.00177380295033128	0.00580355416288024
CRYBG3	ENSG00000080200	protein_coding	1558.07556444547	0.372317336263685	0.0946468908323832	3.93375136773429	8.36302919996982e-05	0.00039135691263122
EPHA6	ENSG00000080224	protein_coding	29.6371091607924	1.3361643980447	0.231865938024089	5.76265927385113	8.27988432178388e-09	8.81048889181244e-08
SCTR	ENSG00000080293	protein_coding	215.884153877776	0.683196193834357	0.232600799540921	2.93720483843033	0.00331185269418693	0.0100186717791866
RFX3	ENSG00000080298	protein_coding	803.737850599291	-0.200599626235571	0.085847837597151	-2.33668816653138	0.0194554042887145	0.0456275122775865
RIF1	ENSG00000080345	protein_coding	5016.77287022334	-0.173976103364543	0.0504708839134378	-3.44705877675787	0.000566725271750353	0.00213768433908104
RAB21	ENSG00000080371	protein_coding	4946.47950095661	-0.110726153363124	0.0445584993280549	-2.48496145590362	0.012956546231115	0.0324440396874033
SLC4A4	ENSG00000080493	protein_coding	2984.84402435574	-0.357999066447872	0.172751079019291	-2.07234055196781	0.0382336931368861	0.0801776394512561
SMARCA2	ENSG00000080503	protein_coding	4722.64416937248	0.323157483946041	0.076616286156826	4.21786933504672	2.46621655688939e-05	0.000130855341568245
RDH8	ENSG00000080511	protein_coding	37.8343131411152	0.283795820321361	0.249353143312248	1.13812810438881	0.255066994233908	0.367400288517134
SESN1	ENSG00000080546	protein_coding	2344.26729167612	-0.0994036986268839	0.104628146361994	-0.950066517311369	0.342078455034129	0.46029750102419
MID2	ENSG00000080561	protein_coding	492.51324601629	0.836365604060887	0.111319591919372	7.51319322717839	5.77022609106935e-14	1.3086520394326e-12
DNAAF6	ENSG00000080572	protein_coding	1.25433541975035	-0.305515528478305	0.288426784343905	-1.05924811793493	0.289486796316097	0.404781418607932
COL5A3	ENSG00000080573	protein_coding	2060.5549536076	0.770012096514562	0.101982459029262	7.55043665198955	4.33801360500031e-14	9.99088249647745e-13
SRCAP	ENSG00000080603	protein_coding	14781.145770853	0.00398747048070691	0.051757835809412	0.0770409044031511	0.938591004637705	0.958169092900183
PUM3	ENSG00000080608	protein_coding	1968.91763318771	-0.521035746511972	0.0726352000089751	-7.17332294049704	7.31989053581972e-13	1.4391035861917e-11
CPB2	ENSG00000080618	protein_coding	10.3406594820496	-1.01615105634997	0.194439467434337	-5.22605348470791	1.73166287656639e-07	1.45235962980304e-06
CHRNA3	ENSG00000080644	protein_coding	352.247916603419	2.38947712995098	0.209630692411313	11.3985080260224	4.25345855436168e-30	3.36196292965798e-28
KCNN2	ENSG00000080709	protein_coding	71.6384656752046	0.527971628623519	0.124777421649846	4.23130740836373	2.32336880582672e-05	0.000124189213965383
CNOT4	ENSG00000080802	protein_coding	1812.73483183711	-0.0739723612910358	0.0322787268811276	-2.29167530564178	0.0219243864161761	0.0504871647618567
PSEN1	ENSG00000080815	protein_coding	5870.39419891172	-0.193818047713946	0.0406389598662149	-4.76926693872094	1.84897518734322e-06	1.25755709382095e-05
CPOX	ENSG00000080819	protein_coding	1658.08579817697	-0.329886090762434	0.058010262473182	-5.68668502258441	1.29529039456484e-08	1.33213667192601e-07
CLDND1	ENSG00000080822	protein_coding	3499.81975634393	0.0640325913576714	0.0475927440568701	1.34542759881962	0.178487187598734	0.278021661805683
MOK	ENSG00000080823	protein_coding	889.517741394391	-0.44135043341473	0.0841179616152284	-5.24680371397433	1.54760628154929e-07	1.30929565263333e-06
HSP90AA1	ENSG00000080824	protein_coding	75871.6994319077	-0.514297695873299	0.0616146573483269	-8.34700245050157	7.00172658479075e-17	2.18159287241226e-15
RBL1	ENSG00000080839	protein_coding	1452.47373465586	-0.303960069821669	0.0682842664097984	-4.4513924774046	8.53152485134468e-06	5.02567909571805e-05
DLGAP4	ENSG00000080845	protein_coding	7524.7234258951	0.193919792416535	0.0540852015745926	3.58545011890335	0.000336497318095583	0.00135023993366597
IGSF9B	ENSG00000080854	protein_coding	548.479195964488	0.436922761334015	0.155508798359239	2.80963370525624	0.00495979128120063	0.0142113903806433
CFHR2	ENSG00000080910	protein_coding	0.170916508010458	-0.429717568060258	0.945733464871539	-0.454374920653387	0.649559000086338
CROCCP3	ENSG00000080947	transcribed_unprocessed_pseudogene	247.49232377549	0.458381818268531	0.0926117063792002	4.94950191708679	7.44036449798152e-07	5.48519179243253e-06
NDC80	ENSG00000080986	protein_coding	1103.63327377492	-0.566877714200424	0.0838273505242622	-6.76244341083346	1.35683683020164e-11	2.23661089370085e-10
AP4E1	ENSG00000081014	protein_coding	935.221782894799	-0.0219438922271814	0.0517927133454939	-0.423686862682791	0.671794197380845	0.759203202522025
RSBN1	ENSG00000081019	protein_coding	1854.47726269336	-0.0152357383630476	0.0456702315132338	-0.333603265370632	0.738678953884536	0.812342585491023
MAGI3	ENSG00000081026	protein_coding	1915.187731768	-0.282761965476129	0.0592424920136128	-4.77295866303456	1.81539062432882e-06	1.23671343759071e-05
CXCL2	ENSG00000081041	protein_coding	2021.44110223885	-0.770806741530906	0.151278505293451	-5.09528263804359	3.48221346628997e-07	2.74133716693262e-06
AFP	ENSG00000081051	protein_coding	48.7764264624021	-2.18635454913285	0.303469520870466	-7.20452763381823	5.82454101129955e-13	1.15727809936155e-11
COL4A4	ENSG00000081052	protein_coding	728.698838748143	1.44186273703663	0.161497989834745	8.92805377027931	4.3356890622999e-19	1.61253790478336e-17
TCF7	ENSG00000081059	protein_coding	2855.77333215898	0.0672012177356679	0.109826455058988	0.611885521567404	0.540613501478572	0.648584672300488
OSTM1	ENSG00000081087	protein_coding	2259.89453881609	0.561927870849354	0.057920375998313	9.70173036973586	2.96428081929934e-22	1.37987955152398e-20
CDH7	ENSG00000081138	protein_coding	13.347845063544	-0.671905431880338	0.258058488036156	-2.60369436786826	0.00922249576578754	0.0242642388728776
IMPG2	ENSG00000081148	protein_coding	29.676227681071	0.63068412187385	0.115352551477501	5.46744839013693	4.56560079854042e-08	4.25891642787089e-07
PCNP	ENSG00000081154	protein_coding	6060.66979787592	-0.0850065209564091	0.0355537972565639	-2.39092663838362	0.0168059105773036	0.040410194026559
EXD2	ENSG00000081177	protein_coding	1770.17635051342	-0.111272044105013	0.0438631392747365	-2.53680073849847	0.0111870609282848	0.0286436624913759
ARG2	ENSG00000081181	protein_coding	228.802398180421	-0.533424157815779	0.10411254975918	-5.1235337051069	2.99862013602356e-07	2.38882188028615e-06
MEF2C	ENSG00000081189	protein_coding	2095.56881140979	0.987394745312076	0.0984412245867355	10.0302972606979	1.12178365814235e-23	5.78142114508121e-22
PTPRC	ENSG00000081237	protein_coding	4758.86362266283	0.757954220204066	0.132556748806423	5.71796024743284	1.07810355243307e-08	1.12410768213743e-07
CACNA1S	ENSG00000081248	protein_coding	9.82163837692892	-0.154011069920129	0.209132082393662	-0.736429667592677	0.461469255289332	0.577302347531724
PKP1	ENSG00000081277	protein_coding	576.477573626369	-2.11473197986617	0.251258770892884	-8.41654988739766	3.87733937549132e-17	1.23475901537163e-15
UBA5	ENSG00000081307	protein_coding	1787.81263089651	-0.256578642272743	0.0460977624406864	-5.56596738513894	2.60702005867808e-08	2.53265555113779e-07
STK17B	ENSG00000081320	protein_coding	3314.5045093482	0.282116462377224	0.0771984471592629	3.65443182808079	0.000257752136172268	0.00106576235298017
CDC14B	ENSG00000081377	protein_coding	1911.69291098043	-0.231426206733066	0.0614279124400165	-3.7674437815065	0.000164927665678475	0.000715908675795856
ZNF510	ENSG00000081386	protein_coding	851.491994350399	0.0143849390781173	0.0525600025731885	0.273686042120843	0.784325905130341	0.84695861819931
LRP2	ENSG00000081479	protein_coding	100.008974983453	-1.23755158293481	0.248546418376061	-4.97915677490206	6.38618974095058e-07	4.76576958106074e-06
ZNF506	ENSG00000081665	protein_coding	1517.55253193541	0.0919814136082206	0.068989191447011	1.3332728167842	0.182442290900093	0.282873761672786
JMJD4	ENSG00000081692	protein_coding	690.905702614063	-0.131287624024051	0.0590723860372613	-2.22248723695093	0.026250395622436	0.0585975749890558
DUSP12	ENSG00000081721	protein_coding	905.163144544729	-0.357288230504854	0.0442357936781155	-8.07690335805173	6.6432152929896e-16	1.87028358307149e-14
AACS	ENSG00000081760	protein_coding	2543.87125101583	-0.389156225623585	0.0682728343528621	-5.70001566966249	1.19796416014994e-08	1.23910661144159e-07
DELE1	ENSG00000081791	protein_coding	2958.94985841625	-0.0338724828236413	0.0430289156487707	-0.78720279869774	0.431163159169419	0.548348447220623
SLC13A1	ENSG00000081800	protein_coding	5.80292669124952	-0.0980864467600554	0.337708935154386	-0.290446702913604	0.771474519001437	0.837206029292164
CADPS2	ENSG00000081803	protein_coding	2325.15922380588	-0.102700038602525	0.0776342550950605	-1.32287014896674	0.185878563899033	0.286950778703685
PCDHB4	ENSG00000081818	protein_coding	196.902308940268	0.849339626258985	0.121701722457762	6.97886282220662	2.97578855712979e-12	5.37739365491787e-11
PCDHA6	ENSG00000081842	protein_coding	15.664882174934	-0.16749656253057	0.187380625859922	-0.893884102275249	0.371383904562642	0.489981894042771
PCDHGA2	ENSG00000081853	protein_coding	102.172350306971	0.826812892384964	0.114593216498257	7.21519927313972	5.38550521748605e-13	1.07767714746263e-11
HSPB11	ENSG00000081870	protein_coding	939.722392900432	-0.252602652213197	0.0563797807004325	-4.48037663635786	7.45114367646213e-06	4.44525057485321e-05
PHLPP1	ENSG00000081913	protein_coding	2279.07695506772	-0.398435433991344	0.0727281618119313	-5.47842024416433	4.29139940192235e-08	4.02125620766034e-07
ATP8B1	ENSG00000081923	protein_coding	10143.8035707821	-0.543049105191438	0.0908933953278952	-5.97457167522903	2.30695491833703e-09	2.69217587940038e-08
IL12RB2	ENSG00000081985	protein_coding	78.1351336072378	-0.00190695115764275	0.121138700517727	-0.015741882234932	0.9874403139383	0.991779977251754
SMARCD3	ENSG00000082014	protein_coding	730.530444299964	0.748750574905447	0.100787387961721	7.42901061380636	1.09412967928863e-13	2.39329613303728e-12
WDR70	ENSG00000082068	protein_coding	1373.96250595422	-0.126710708770649	0.0513017096331559	-2.4699120102765	0.0135146289432787	0.0336562972258852
FYB1	ENSG00000082074	protein_coding	2839.23168450762	0.811618381263212	0.107672255311595	7.5378599520782	4.77746517246414e-14	1.09480686690402e-12
MPP4	ENSG00000082126	protein_coding	17.8315241382404	-0.0643901190040652	0.14397921903819	-0.447218143244588	0.654717562751277	0.745240691018632
STRADB	ENSG00000082146	protein_coding	973.791505723799	-0.371700115269395	0.0667694738692557	-5.56691694167365	2.59285906685785e-08	2.52083797670432e-07
BZW1	ENSG00000082153	protein_coding	7091.53265008064	-0.196514693156705	0.0475253289322501	-4.13494651319188	3.55037315791907e-05	0.000181588554012171
PGR	ENSG00000082175	protein_coding	235.204925059352	1.74865628334971	0.146695049614359	11.920349650153	9.27185989362522e-33	8.66180232043594e-31
C1QTNF3	ENSG00000082196	protein_coding	397.044493425019	0.790865825360442	0.136486268664235	5.79447173038354	6.85365666291567e-09	7.38706011681352e-08
ME2	ENSG00000082212	protein_coding	4203.00470513541	-0.216489817188274	0.067121058482057	-3.22536357566749	0.00125812781763404	0.00430593202582841
C5orf22	ENSG00000082213	protein_coding	2122.98233741756	-0.254057531372078	0.0577405853250942	-4.39998191811997	1.08259898648379e-05	6.2297854631807e-05
CCNT2	ENSG00000082258	protein_coding	2459.15299627221	-0.245494183330959	0.0507707451879684	-4.83534725405479	1.329134027394e-06	9.31463470536825e-06
FAM135A	ENSG00000082269	protein_coding	3320.71667228405	-0.342113555186675	0.0811847209933193	-4.21401405339347	2.50871665490387e-05	0.000132803429503437
COL19A1	ENSG00000082293	protein_coding	65.0799963160004	1.7944540108437	0.198059802129027	9.06016259510697	1.30256243773696e-19	5.05676564510228e-18
EPB41L3	ENSG00000082397	protein_coding	1256.1031155959	1.00917074045149	0.106595202962984	9.46731853216633	2.87119447488744e-21	1.25445864483685e-19
COBLL1	ENSG00000082438	protein_coding	3456.59837876253	-0.274948063010494	0.0800402722707061	-3.43512153582619	0.000592288132973646	0.00222347976305188
DLG3	ENSG00000082458	protein_coding	3250.02246592078	-0.330235574140014	0.0689469127407723	-4.78970792182731	1.67024250922514e-06	1.14742843326216e-05
KCNK2	ENSG00000082482	protein_coding	102.504945191726	1.47478555504899	0.219694113348508	6.71290428573972	1.90788270421058e-11	3.08554056168952e-10
SERTAD4	ENSG00000082497	protein_coding	803.814065353336	0.399467492735666	0.148847261640618	2.68374095924018	0.00728034910159885	0.0198193603230988
TRAF5	ENSG00000082512	protein_coding	2006.73289336393	-0.0196016051008051	0.0836780623095941	-0.234250227117863	0.814790723933477	0.869795512728175
MRPL22	ENSG00000082515	protein_coding	1602.47503994241	-0.322316409229566	0.0557866388324427	-5.77766318199696	7.57452468505727e-09	8.11037774577459e-08
GEMIN5	ENSG00000082516	protein_coding	1852.8276796267	-0.117516696712985	0.0522273561734683	-2.25009851777035	0.0244426921637156	0.0551990634076809
OPRK1	ENSG00000082556	protein_coding	15.3629906915996	-0.510997257260777	0.253592844438446	-2.01503026787812	0.0439014777401901	0.0900512503035284
NFE2L1	ENSG00000082641	protein_coding	14293.8254946268	0.151588519660136	0.0504391485739426	3.00537427664765	0.00265254228869248	0.00826018579289667
SEMA5B	ENSG00000082684	protein_coding	219.729075070414	0.787329208453137	0.107054275472648	7.35448635728981	1.91662679232681e-13	4.07077667788269e-12
GSK3B	ENSG00000082701	protein_coding	5394.05384565512	-0.128727433504829	0.0414268637132279	-3.10734199904506	0.00188777867009586	0.00613552363516934
ITGB5	ENSG00000082781	protein_coding	7864.44577829541	0.417433270254222	0.0662406549303098	6.30176846369338	2.94268536508446e-10	3.94024946273385e-09
ERC1	ENSG00000082805	protein_coding	4434.4720028509	0.383083675148554	0.0741685740933584	5.16504031298154	2.40387108011457e-07	1.95228037696329e-06
XPO1	ENSG00000082898	protein_coding	12605.9912156393	-0.356256706622676	0.0435032606260602	-8.18919551076739	2.62978047058441e-16	7.70508905263909e-15
LINC01587	ENSG00000082929	lncRNA	3.80183173013921	-0.110807723876874	0.21766852029207	-0.509066371784911	0.610705702208793	0.709878090296185
RNF13	ENSG00000082996	protein_coding	3807.36291670977	-0.0717543393961784	0.0484285112570636	-1.48165486680561	0.138432151943434	0.227567787339117
TRPM3	ENSG00000083067	protein_coding	34.091202062106	0.215439354152949	0.173708463758897	1.24023521647151	0.214888406247048	0.321562240291529
PALB2	ENSG00000083093	protein_coding	1227.03213015488	-0.259581745191394	0.0495855988708787	-5.23502289177443	1.6496441695664e-07	1.38910600320591e-06
DOP1A	ENSG00000083097	protein_coding	1547.18604950405	-0.173947586394232	0.0694594100551893	-2.50430555422255	0.0122692024511159	0.0309809323166938
LYRM2	ENSG00000083099	protein_coding	1701.10963507508	-0.220596348417554	0.0476193130704558	-4.63249749300598	3.61280711849387e-06	2.31182122303015e-05
BCKDHB	ENSG00000083123	protein_coding	1419.87546221899	-0.313133769857063	0.0683007031781239	-4.58463464190742	4.54780955181583e-06	2.84453519546207e-05
KAT6A	ENSG00000083168	protein_coding	6333.86515458231	0.0220888114615546	0.052341777136579	0.42201110986195	0.673016908263035	0.760108787693227
TUT7	ENSG00000083223	protein_coding	2631.13709754489	-0.240754164752312	0.0558863791280787	-4.30792204663249	1.64795440538416e-05	9.09236039812225e-05
ULK2	ENSG00000083290	protein_coding	966.640305629162	0.525316762003026	0.0855223408159753	6.14245069757139	8.12579034613449e-10	1.02041097218353e-08
GRHL2	ENSG00000083307	protein_coding	2655.22702764193	-0.386601516067854	0.0872560935580818	-4.43065349711666	9.39479454907551e-06	5.48114691336672e-05
TNPO1	ENSG00000083312	protein_coding	7991.07140256149	-0.100654732305506	0.0457892480294774	-2.19821763049501	0.0279336008829255	0.0616734735003462
PLOD1	ENSG00000083444	protein_coding	9492.9138897927	0.114991338383728	0.0634661473412131	1.81185314062787	0.0700088915161856	0.132125367454151
P2RX5	ENSG00000083454	protein_coding	182.836731854916	0.656872556949921	0.159505675840362	4.11817669489917	3.81881850003638e-05	0.000193846297468681
ITGAE	ENSG00000083457	protein_coding	1167.12510623423	0.0703522606951943	0.0739561149635936	0.95127036797196	0.341467145166008	0.459696867562724
DIS3	ENSG00000083520	protein_coding	4159.12500809711	-0.304703178679906	0.052106798363569	-5.84766648977117	4.98516786374163e-09	5.50592331716594e-08
PIBF1	ENSG00000083535	protein_coding	1171.27307302157	-0.234464200178409	0.0541311390631889	-4.33141079674515	1.48156969784701e-05	8.25387610072346e-05
TDRD3	ENSG00000083544	protein_coding	1194.01899137471	-0.174685156164862	0.0527526446634522	-3.3114009217795	0.000928301058966641	0.00328976295153158
AC000061.1	ENSG00000083622	lncRNA	8.80070598256008	0.235435512291612	0.243865741573081	0.965430858688519	0.334329051411046	0.452185319950854
NUFIP1	ENSG00000083635	protein_coding	736.369134191788	-0.411086176151637	0.0614290152252269	-6.69205219462508	2.20062340665791e-11	3.52288070998641e-10
PDS5B	ENSG00000083642	protein_coding	3670.0872756881	-0.153530749521612	0.059635041996806	-2.57450559907101	0.0100383461781188	0.026076569995281
OXCT1	ENSG00000083720	protein_coding	2095.24660620184	0.100721168135542	0.127740708309728	0.788481365637396	0.430415194158805	0.547622747597521
RRAGB	ENSG00000083750	protein_coding	544.502741849897	0.197246986932948	0.0628909940121702	3.1363312033958	0.00171075884189312	0.00562095347563726
EPYC	ENSG00000083782	protein_coding	75.0431251743621	1.75537209075782	0.275286306749733	6.37653253255948	1.81142285872859e-10	2.5024489695242e-09
CYLD	ENSG00000083799	protein_coding	2515.59982012714	0.414437632717493	0.061990341978472	6.68551938076771	2.30107064064029e-11	3.67468476642114e-10
SLC27A5	ENSG00000083807	protein_coding	376.278735828884	-0.404344674285394	0.0937735148631348	-4.31192831873208	1.6183690501344e-05	8.94495136957084e-05
ZNF324	ENSG00000083812	protein_coding	605.910008108905	0.0477018285556038	0.05271350783449	0.904926090393721	0.365504543925383	0.484248937622353
ZNF671	ENSG00000083814	protein_coding	268.65557982317	0.476140994752672	0.0880411037365371	5.40816703272512	6.36730287815161e-08	5.78509383822276e-07
ZNF416	ENSG00000083817	protein_coding	252.949617543872	-0.134712374116593	0.075220023702178	-1.79091108306434	0.0733075648717885	0.137129043417958
ZNF586	ENSG00000083828	protein_coding	619.184020047976	-0.030930182128731	0.0572568918297029	-0.540200160021357	0.589059002334976	0.69088551728706
ZNF446	ENSG00000083838	protein_coding	442.071885487855	0.0422110082417057	0.0530777624610357	0.795267288682199	0.426458037377762	0.543752299652596
ZNF264	ENSG00000083844	protein_coding	2998.45818917165	0.316072618058768	0.0679090540708514	4.65435165285914	3.25001726861249e-06	2.1044695152027e-05
RPS5	ENSG00000083845	protein_coding	43455.8843449699	-0.297881087102436	0.0714714447926045	-4.16783357279017	3.07508314975162e-05	0.000159508292743663
FAT1	ENSG00000083857	protein_coding	23130.9594727318	-0.151483408257265	0.0906582084563881	-1.67092876460423	0.094735749114185	0.168461728708592
YTHDC1	ENSG00000083896	protein_coding	4207.35764704334	-0.155207324966781	0.0271158486396887	-5.72386013173153	1.04130489172561e-08	1.08866044641659e-07
CHMP2B	ENSG00000083937	protein_coding	4206.6845604724	-0.305764940285871	0.0560123720346152	-5.45888219297177	4.79141532455315e-08	4.45098425229365e-07
SMAP2	ENSG00000084070	protein_coding	3766.39240318371	0.243887886200431	0.0768786323819628	3.17237545263164	0.00151197396841931	0.00504994506169514
PPIE	ENSG00000084072	protein_coding	1594.96933005859	-0.148134661216354	0.0476390543702803	-3.10952144568109	0.00187390680406664	0.00609436000985149
ZMPSTE24	ENSG00000084073	protein_coding	4585.31117881983	-0.147467192149807	0.0468182521924336	-3.14977995213668	0.00163393479313121	0.00540298183820073
STARD7	ENSG00000084090	protein_coding	8073.60976331178	-0.232201480707881	0.0441656180112549	-5.25751684599338	1.46013522945756e-07	1.24257877058489e-06
NOA1	ENSG00000084092	protein_coding	2718.53378319798	-0.173391846706387	0.0484872329330998	-3.57603097181528	0.000348850340250563	0.00139526323527361
REST	ENSG00000084093	protein_coding	3747.8990074333	-0.0522348964223837	0.0430252766652417	-1.21405137795621	0.224728105348156	0.33306949987732
HAL	ENSG00000084110	protein_coding	97.399065756434	-1.00885901326227	0.15937161274106	-6.33023030833865	2.44795535140227e-10	3.31560420845467e-09
SSH1	ENSG00000084112	protein_coding	4115.67408412482	0.453886306170266	0.0494431731122515	9.17995908433712	4.31255259161774e-20	1.73972918326547e-18
GSTP1	ENSG00000084207	protein_coding	33693.7078136967	-0.307552086343861	0.0874672922015905	-3.5161953526014	0.000437778743553572	0.00170293368766638
APLP2	ENSG00000084234	protein_coding	30433.2739978137	-0.0843868290974309	0.058182836502899	-1.45037324010881	0.146954465221585	0.238641539931407
FAM234B	ENSG00000084444	protein_coding	325.537443833573	-0.14393113311553	0.104978202666496	-1.37105731913493	0.170357088537326	0.267985967880982
SLCO1A2	ENSG00000084453	protein_coding	60.4212867993443	-0.769276324725279	0.24314032949191	-3.16391906818928	0.00155660074420322	0.00517640464758178
WBP11	ENSG00000084463	protein_coding	6101.98452430588	-0.23685474429643	0.0434182039741648	-5.45519442576127	4.89192895322744e-08	4.53767962609106e-07
EIF3I	ENSG00000084623	protein_coding	10315.0896354504	-0.227899252295864	0.0485448943527487	-4.6946080599094	2.6711837926559e-06	1.75303378138866e-05
NKAIN1	ENSG00000084628	protein_coding	25.4410211536853	0.0745541152800143	0.187241899617492	0.39817004330931	0.690504846258121	0.774112764582237
COL16A1	ENSG00000084636	protein_coding	3556.36178046302	1.250237463952	0.0961540818362293	13.0024377548674	1.18504602361133e-38	1.65340109156181e-36
TXLNA	ENSG00000084652	protein_coding	4395.14982807403	0.0505152077087131	0.0430674184485291	1.17293326436747	0.240822568746631	0.351385973701751
APOB	ENSG00000084674	protein_coding	1721.8141451016	-1.23863845330741	0.302507820799705	-4.09456671246702	4.22958618838111e-05	0.00021211767413024
NCOA1	ENSG00000084676	protein_coding	5374.4753749656	0.148312204670823	0.0453248342823684	3.27220622025566	0.00106711709681277	0.00372421802160882
AGBL5	ENSG00000084693	protein_coding	1704.97875579341	-0.0249612786646277	0.0586936570922773	-0.425280684510491	0.670632072502828	0.758297082607243
EFR3B	ENSG00000084710	protein_coding	270.017482947325	0.257188829458007	0.137252951221084	1.87383096079103	0.0609537275926748	0.118039565949282
KIF3C	ENSG00000084731	protein_coding	775.283638184558	0.776251692736441	0.098596848281647	7.87298687802919	3.46272984587584e-15	9.10896335029433e-14
RAB10	ENSG00000084733	protein_coding	11783.3450386053	-0.314622928900747	0.0425032377418276	-7.40232851934302	1.33816941565824e-13	2.89699625703604e-12
GCKR	ENSG00000084734	protein_coding	151.356221625592	-0.655472067681124	0.18608068295937	-3.52251538019261	0.000427472237496461	0.00166836722813026
HADHA	ENSG00000084754	protein_coding	11441.9168433343	-0.163452731182582	0.0481010226701699	-3.39811343104662	0.000678522804557415	0.00250201878438938
MAPRE3	ENSG00000084764	protein_coding	739.11627653964	0.300509617676314	0.104472003533136	2.87646075037701	0.00402162206855365	0.0118478806472491
CAD	ENSG00000084774	protein_coding	6224.40870326717	-0.165203424484137	0.0657872868279074	-2.51117552417523	0.0120329850072109	0.0304789354944433
CD59	ENSG00000085063	protein_coding	15715.2578724075	0.179025878435274	0.0844669255563473	2.11947904172085	0.0340500031280607	0.072800385555982
CD82	ENSG00000085117	protein_coding	7050.76081396841	0.0168112297876522	0.0857123123962905	0.196135529629928	0.844504087680915	0.891788830134437
BCORL1	ENSG00000085185	protein_coding	1915.71627999335	0.0243528543793388	0.075140550014971	0.324097366528283	0.745864320626636	0.817662989275253
ATRX	ENSG00000085224	protein_coding	9386.02847282752	0.0657262695037404	0.0564292397623178	1.16475553774217	0.244117961125976	0.355127332659053
AK6	ENSG00000085231	protein_coding	900.200682153447	-0.375290948921257	0.0575075095452275	-6.52594681788653	6.75732952689957e-11	1.0029998203385e-09
FCN1	ENSG00000085265	protein_coding	281.229450009232	1.27154641289774	0.146305465973526	8.69103833159473	3.5914183240455e-18	1.23901479024977e-16
MYNN	ENSG00000085274	protein_coding	1099.82095475262	-0.173164558889324	0.0465081439326196	-3.72331691284439	0.000196622460671883	0.00083797237542442
MECOM	ENSG00000085276	protein_coding	8037.12078896373	-0.213287779826903	0.106667266514146	-1.99956169120183	0.0455476140771	0.092779727533458
SCAMP1	ENSG00000085365	protein_coding	3446.96561684826	0.00724986821345398	0.054649217971194	0.13266188396832	0.894460788541763	0.927266552012452
PREP	ENSG00000085377	protein_coding	4302.36770523624	-0.284330116670523	0.0693236229260555	-4.10148957410673	4.1049900597689e-05	0.000206529673566574
HACE1	ENSG00000085382	protein_coding	787.506813753386	-0.00447896479827367	0.0608623597036477	-0.0735917046279957	0.941335271989433	0.960155513911794
SEH1L	ENSG00000085415	protein_coding	3279.75929023356	-0.442759355582267	0.0595443321072442	-7.43579346535991	1.03942132709671e-13	2.2775727968622e-12
WDR47	ENSG00000085433	protein_coding	863.387327983276	0.169377747102223	0.0522598237135572	3.24107000495456	0.00119081936488937	0.00410012363913474
WDFY1	ENSG00000085449	protein_coding	5049.76238401374	-0.0110195313093917	0.0519745588725048	-0.21201779386763	0.832093152383425	0.882910269903984
OVGP1	ENSG00000085465	protein_coding	163.934509565827	-0.432864500777621	0.112115617703628	-3.86087602818971	0.00011298122044901	0.000511550201812474
SLC25A24	ENSG00000085491	protein_coding	4995.413219556	-0.275808709701461	0.0636006105764643	-4.33657330018661	1.44721179889386e-05	8.0794316820768e-05
MAP3K4	ENSG00000085511	protein_coding	1843.76709224816	-0.0835300221972218	0.0499897918656929	-1.6709415878674	0.0947332159798017	0.168461728708592
PILRA	ENSG00000085514	protein_coding	528.399013443446	0.838533785360561	0.109335338981072	7.66937563989013	1.72835582043954e-14	4.20086946212414e-13
IGSF9	ENSG00000085552	protein_coding	1716.06518643708	-0.634139017168233	0.128598477105091	-4.93115495178075	8.17448576240198e-07	5.97148904254609e-06
ABCB1	ENSG00000085563	protein_coding	601.294380026908	0.606127710606217	0.140980026704209	4.29938711728248	1.71271083475381e-05	9.42616172288447e-05
ZNF213	ENSG00000085644	protein_coding	2027.68910567342	-0.0294623154835229	0.0555858434548256	-0.530032714309117	0.5960892489964	0.696913881922712
AKR1B1	ENSG00000085662	protein_coding	2822.37842563475	0.379835747233968	0.0959678116550977	3.95794944870759	7.55959510842916e-05	0.000357301581640868
CPNE3	ENSG00000085719	protein_coding	8478.68111603582	-0.378356523621513	0.0658205424375505	-5.74830455067264	9.01427657930356e-09	9.51680742455863e-08
RRN3	ENSG00000085721	protein_coding	2669.58173228133	-0.131251492689363	0.0478485495411074	-2.74306105301275	0.00608693671044319	0.0170059139525586
CTTN	ENSG00000085733	protein_coding	11854.0565190785	-0.0854804217986873	0.0719050675889868	-1.18879551420907	0.234520143670735	0.344448903582
WNT11	ENSG00000085741	protein_coding	684.806774698608	-0.759924740110844	0.241943608541075	-3.14091678095242	0.00168419881165066	0.00554450719463173
MTIF2	ENSG00000085760	protein_coding	2404.70203037781	-0.435110271828403	0.0477185559135764	-9.11826151270034	7.63390249739665e-20	3.01223057371885e-18
DDHD2	ENSG00000085788	protein_coding	2225.25245045938	0.0805038091650091	0.0626762486458147	1.2844388568936	0.198988444415244	0.302701926452645
TTC39A	ENSG00000085831	protein_coding	2210.41804766498	-0.688679105963105	0.118185452884127	-5.82710552912388	5.63969527377449e-09	6.16946262058757e-08
EPS15	ENSG00000085832	protein_coding	4731.76813834124	0.0563144654002205	0.0439673165223029	1.28082561899484	0.200254923358774	0.304188734258094
ORC1	ENSG00000085840	protein_coding	733.288569831598	-0.440845756023658	0.0918955235363266	-4.79724951835538	1.60859171773697e-06	1.10793865931735e-05
MGST2	ENSG00000085871	protein_coding	3517.59996952309	-0.490265206284163	0.0781681709616283	-6.27192884588316	3.56602549822664e-10	4.71490182824432e-09
CHERP	ENSG00000085872	protein_coding	5023.98710553422	-0.0941517419034204	0.0546094680221239	-1.72409190774898	0.0846912527205172	0.15402521949695
ATG16L1	ENSG00000085978	protein_coding	2009.16191725201	-0.195533876167286	0.0439084730472221	-4.45321512221561	8.45939226612799e-06	4.98609552089306e-05
USP40	ENSG00000085982	protein_coding	2394.5266783969	-0.19369437493846	0.0474677200885859	-4.08054936232414	4.49293862878161e-05	0.000223681470008746
POMGNT1	ENSG00000085998	protein_coding	3525.10229997964	-0.0811114061060684	0.0485131388970703	-1.6719471868881	0.0945347367941778	0.16818718346062
RAD54L	ENSG00000085999	protein_coding	604.222193150215	-0.393507856708376	0.090311187693653	-4.35724373422266	1.31710570556495e-05	7.43560089124508e-05
MAST2	ENSG00000086015	protein_coding	5795.10364558961	-0.0305185845246301	0.0567269172662201	-0.53799123935126	0.590583096781433	0.692142669137271
DNAJA1	ENSG00000086061	protein_coding	10290.5094328525	-0.330506547073517	0.0607396664488366	-5.44136256250133	5.28745776126944e-08	4.86879907289764e-07
B4GALT1	ENSG00000086062	protein_coding	13017.9015780704	-0.150935322840761	0.0726993990659942	-2.07615640266499	0.0378794880154267	0.0795798552969991
CHMP5	ENSG00000086065	protein_coding	4307.85484789494	-0.454444314737761	0.0589604138684037	-7.70761744909144	1.28188317668022e-14	3.16133171897401e-13
NFX1	ENSG00000086102	protein_coding	3490.80885732462	-0.267900961610379	0.0507402742529861	-5.27984851391718	1.29290735122896e-07	1.11169342166362e-06
AQP6	ENSG00000086159	protein_coding	34.502832359539	-0.854093475948288	0.178797406584375	-4.77687843612675	1.78037328489225e-06	1.21498869747403e-05
DIMT1	ENSG00000086189	protein_coding	2232.91581177476	-0.134409187965725	0.0453583602999053	-2.96327263765762	0.0030438683567635	0.00930834700260682
IPO11	ENSG00000086200	protein_coding	1552.55917419083	-0.066505276198791	0.0487398382637014	-1.36449521721783	0.172411758464582	0.270510412375219
FOLH1	ENSG00000086205	protein_coding	272.115270189134	-0.244322192582323	0.166830796333073	-1.46449095702056	0.143059852095236	0.233572270758169
EIF2AK1	ENSG00000086232	protein_coding	14415.6504336135	-0.347104317856709	0.0451354670291954	-7.69027863680214	1.46814936751983e-14	3.5978563855082e-13
NME8	ENSG00000086288	protein_coding	19.8531823539867	0.510539300378364	0.135196536394736	3.77627499929238	0.00015919122918702	0.000692947635314039
EPDR1	ENSG00000086289	protein_coding	880.222411889145	0.44422783396645	0.12662160010092	3.50831006409958	0.000450963120438181	0.00174842974775245
SNX10	ENSG00000086300	protein_coding	1578.26120776579	0.135705217657112	0.0962091495232677	1.410522994222	0.158385311670042	0.253118812065523
SEPHS1	ENSG00000086475	protein_coding	3318.18783529529	-0.169342350510112	0.0510670709812398	-3.31607721485186	0.000912906018167954	0.00324442007637864
MRPL28	ENSG00000086504	protein_coding	2502.95923100272	-0.0465601688197563	0.0650940302422577	-0.715275558242058	0.474438788395085	0.588903413258062
HBQ1	ENSG00000086506	protein_coding	8.2362960382751	-1.80863400444062	0.234650472572052	-7.70777908356974	1.28026115076859e-14	3.15887395905566e-13
ITPKC	ENSG00000086544	protein_coding	3029.61842604398	-0.125904133321307	0.0828828631723718	-1.51906110023569	0.128747117060813	0.214842258611375
CEACAM6	ENSG00000086548	protein_coding	45521.9996016696	-0.321506203461471	0.208809264738618	-1.53971234879795	0.123630485395201	0.208140164195181
FAT2	ENSG00000086570	protein_coding	124.609012776076	-1.59841487036637	0.180344773289729	-8.86310615610954	7.7815421473972e-19	2.82140954227272e-17
RBM22	ENSG00000086589	protein_coding	3701.42402129125	-0.176006897343894	0.0418593279954834	-4.20472343375615	2.61401596638469e-05	0.000137756786742687
TMED2	ENSG00000086598	protein_coding	18051.5892815973	-0.294396561331528	0.0477273669217682	-6.16829673034519	6.90295141052757e-10	8.77762756524462e-09
ERO1B	ENSG00000086619	protein_coding	848.865460031074	0.00457096546094351	0.110640939154915	0.0413135092295577	0.967045963457829	0.978574099943191
ZFAND6	ENSG00000086666	protein_coding	3227.69244627177	-0.151927450327968	0.045733351206132	-3.32202749899503	0.000893658860387697	0.00318240344508224
HSD17B2	ENSG00000086696	protein_coding	2717.35803298279	-0.60156742142482	0.164503592662988	-3.65686494554091	0.000255318813318931	0.00105713155240699
TXLNG	ENSG00000086712	protein_coding	2247.55734484893	-0.33997038767325	0.060731217149403	-5.59795116302213	2.16899829096726e-08	2.14424734159099e-07
PPEF1	ENSG00000086717	protein_coding	36.6080769785762	0.321995889636926	0.123210937707227	2.61337098498553	0.00896539256102559	0.0236753676712182
LAT2	ENSG00000086730	protein_coding	714.554019957866	0.559529056006097	0.0944488914134477	5.92414635717398	3.13923782440108e-09	3.58312959993278e-08
HUWE1	ENSG00000086758	protein_coding	25431.029418536	-0.00735293882407054	0.0527781659246499	-0.139317816283502	0.889199011815329	0.923625390618538
ZW10	ENSG00000086827	protein_coding	1378.54678564574	-0.323081714282433	0.0516734881873767	-6.25236897325151	4.04272882752645e-10	5.31181334266073e-09
ALG9	ENSG00000086848	protein_coding	583.2577744731	-0.0408851031075239	0.0491256108952612	-0.832256380377506	0.4052642460207	0.523348451171473
MYBPC2	ENSG00000086967	protein_coding	41.7934702358162	0.485419848330906	0.176547117764256	2.74952009683381	0.00596826029053796	0.0167094746393681
NOX4	ENSG00000086991	protein_coding	240.586796452663	1.28417817797811	0.101198634074893	12.6896789637274	6.74617370580856e-37	8.29024319608936e-35
ACOX3	ENSG00000087008	protein_coding	1165.28063940423	-0.0887489236832352	0.059105094135011	-1.50154440970029	0.133214809264954	0.220664470550163
MTMR2	ENSG00000087053	protein_coding	3326.08677871401	-0.109987658699916	0.0560096700500991	-1.96372623872868	0.0495618480440969	0.0994169847556774
PPP1R15A	ENSG00000087074	protein_coding	5096.90061002775	0.0263402451263476	0.078335135005179	0.33625071463279	0.736681812245884	0.810887834610501
HSD17B14	ENSG00000087076	protein_coding	414.207900031762	0.590226497863649	0.130725077167593	4.51502122356342	6.33104250483499e-06	3.84006201263001e-05
TRIP6	ENSG00000087077	protein_coding	3083.26009698746	-0.059154058572054	0.102249571651845	-0.578526223791633	0.562908897885459	0.667997759122542
ACHE	ENSG00000087085	protein_coding	1543.30601742713	-0.278074696395208	0.178464684381252	-1.55814971101599	0.119197762880733	0.202248174482386
FTL	ENSG00000087086	protein_coding	169604.276784108	0.141933748138333	0.0799429483807906	1.77543799688576	0.0758255947720173	0.140912624738769
SRRT	ENSG00000087087	protein_coding	6123.83901972925	-0.238391125802648	0.0452018881270501	-5.273919645405	1.33540395703676e-07	1.14628225115662e-06
BAX	ENSG00000087088	protein_coding	3224.02605426104	0.0401489687608366	0.0728047285418603	0.551461004868005	0.581317691156041	0.684284909856624
NLK	ENSG00000087095	protein_coding	1575.69030044516	-0.173996492415989	0.048892875866834	-3.55872894222649	0.000372653875694334	0.00147933893733347
PIGS	ENSG00000087111	protein_coding	3875.85263592369	-0.0855341386393043	0.0578609499505854	-1.4782705557436	0.139335375451399	0.228717599139518
ADAMTS2	ENSG00000087116	protein_coding	5013.84226674128	1.48448784545423	0.108938574268317	13.6268337953269	2.77354790942074e-42	5.16913595059458e-40
TMPRSS11E	ENSG00000087128	protein_coding	62.2358752140006	-2.48430860378241	0.33984580695855	-7.31010520922924	2.66933299273912e-13	5.56647404889656e-12
ATXN7L3	ENSG00000087152	protein_coding	4616.52073711518	-0.119296215410368	0.0495495157425691	-2.40761617187466	0.0160570526545248	0.0389152379281231
PGS1	ENSG00000087157	protein_coding	1332.0896103123	0.0892325131182704	0.04023436711487	2.21781823642235	0.0265672281839647	0.0591688417800293
PSMC5	ENSG00000087191	protein_coding	5909.66778808506	-0.125213802514061	0.043065412175213	-2.90752592833953	0.00364300142575567	0.0108919122127888
UIMC1	ENSG00000087206	protein_coding	1134.58250296077	-0.102092263155282	0.0404285174193734	-2.52525369892389	0.011561479242393	0.0294722724340105
CETP	ENSG00000087237	protein_coding	125.546798951915	0.564497699956385	0.107048591206846	5.27328471670987	1.34003425948289e-07	1.14986595894839e-06
MMP2	ENSG00000087245	protein_coding	23735.3928960727	1.66284522579293	0.106738663378316	15.5786588773299	1.01665386026082e-54	5.18668045658516e-52
MT3	ENSG00000087250	protein_coding	10.0661087255681	-0.906797479333683	0.226956057832638	-3.99547598770143	6.4564401287668e-05	0.000310507923808441
LPCAT2	ENSG00000087253	protein_coding	2366.7095840812	-0.097903849251052	0.0940311302102542	-1.04118549922923	0.297789464342263	0.413517334090362
GNAO1	ENSG00000087258	protein_coding	1286.79959493365	2.21204416463887	0.169329510858649	13.0635478329907	5.31899441185046e-39	7.58160366503288e-37
OGFOD1	ENSG00000087263	protein_coding	2457.80965129268	-0.0901386953989449	0.0410209732113955	-2.19738071387113	0.0279932674955235	0.0617782033293895
SH3BP2	ENSG00000087266	protein_coding	3891.50331102193	0.0522163802890466	0.0527393699413624	0.99008350587242	0.322133304649884	0.439539302408464
NOP14	ENSG00000087269	protein_coding	3258.80784950444	-0.269186831246099	0.0554000342454986	-4.85896506946602	1.18000947994645e-06	8.34212019416999e-06
ADD1	ENSG00000087274	protein_coding	12723.7605096421	0.330731112839554	0.045687792882647	7.23893828027686	4.52210746202788e-13	9.12497329543117e-12
L2HGDH	ENSG00000087299	protein_coding	922.566967329343	-0.389834652112579	0.0576290375397992	-6.76455253730996	1.33721830249823e-11	2.20643204195615e-10
TXNDC16	ENSG00000087301	protein_coding	895.32550107242	-0.178114791472023	0.0703777741087544	-2.53083865932991	0.0113790176799578	0.0290673703197263
RTRAF	ENSG00000087302	protein_coding	6394.83707173659	-0.264649994915994	0.0492382028337229	-5.37489143967571	7.66288370845822e-08	6.83555753202224e-07
NID2	ENSG00000087303	protein_coding	2357.52058734841	1.15657812096271	0.087338195042904	13.2425237365456	4.98452667307746e-40	7.84278780925618e-38
GMCL1	ENSG00000087338	protein_coding	2689.26134652847	-0.358833082162261	0.0478511937107902	-7.49893689864933	6.43374881679495e-14	1.44872648903193e-12
SF3B2	ENSG00000087365	protein_coding	11504.9051990282	-0.0274236184484288	0.0385777579315069	-0.710866051290962	0.477167245110301	0.591461605732594
KLHL42	ENSG00000087448	protein_coding	2848.67559137275	0.332447420148201	0.0835672963565415	3.9782000213314	6.94389465352811e-05	0.000331394961037271
GNAS	ENSG00000087460	protein_coding	71336.7617534593	-0.0465214561443932	0.0709118710064881	-0.656046096148509	0.511794465536802	0.622887372487704
DNM1L	ENSG00000087470	protein_coding	5172.54018269367	-0.0869033672831139	0.0543363813055999	-1.599358757337	0.109740910732789	0.189467566089457
PTHLH	ENSG00000087494	protein_coding	214.969714715659	0.800447975705514	0.147596580061395	5.42321492389969	5.85365388606866e-08	5.35404738905596e-07
PHACTR3	ENSG00000087495	protein_coding	187.563649053285	-0.179196252769189	0.217440900788857	-0.824114746209569	0.409874362087086	0.527906975200199
ERGIC2	ENSG00000087502	protein_coding	2923.17879897836	-0.0430897871482251	0.0654857453566627	-0.658002545646234	0.510536495389937	0.621610982417905
TFAP2C	ENSG00000087510	protein_coding	421.096741072365	-0.67079059504458	0.194797735826016	-3.44352357177138	0.000574186538716312	0.00216211433019792
AURKA	ENSG00000087586	protein_coding	2802.16206250115	-0.587551567392069	0.10054573106576	-5.84362519586028	5.10768786758954e-09	5.62647745099989e-08
CASS4	ENSG00000087589	protein_coding	191.131277302748	0.736162558938241	0.10585992648797	6.95411930993453	3.54771272751256e-12	6.32713018109028e-11
PIR	ENSG00000087842	protein_coding	716.266648486389	-0.389040737000844	0.0916448055206901	-4.24509315929546	2.18502621922873e-05	0.000117511535540464
AAMDC	ENSG00000087884	protein_coding	558.898132480504	-0.0364238523099347	0.0784713863370485	-0.464167310024164	0.642527880123035	0.735926608190447
RFX2	ENSG00000087903	protein_coding	1013.36138737646	0.342868223162597	0.0917753173541201	3.73595246573348	0.000187005994568917	0.000801248029156116
METTL2A	ENSG00000087995	protein_coding	1108.60535079222	-0.17677415676908	0.0471791388081645	-3.74687120695151	0.000179053959185874	0.000770247706038748
SULT2B1	ENSG00000088002	protein_coding	1052.5899345804	-0.855398094114609	0.181706513511681	-4.70758079929601	2.50673932577835e-06	1.65522137700467e-05
ALG6	ENSG00000088035	protein_coding	1134.86585690542	-0.38092932643671	0.0499443467097887	-7.6270759661784	2.40138099026552e-14	5.74817770973178e-13
CNOT3	ENSG00000088038	protein_coding	4006.00428807309	-0.206392279183216	0.0546015091801939	-3.77997389233488	0.000156844804108319	0.000684267126293417
GP6	ENSG00000088053	protein_coding	38.9432316051111	0.0532533254767085	0.134838879057718	0.394940434456691	0.692886848194843	0.77590484095907
PTPN4	ENSG00000088179	protein_coding	1636.13438972038	-0.12278097396735	0.0491505838971136	-2.49805728095451	0.0124876013894466	0.0314553530186414
DDX18	ENSG00000088205	protein_coding	5838.80426963791	-0.364084558353256	0.0434216017107481	-8.38487167697305	5.07811219785108e-17	1.59601874783363e-15
KHSRP	ENSG00000088247	protein_coding	15195.1656556238	-0.0943625935479913	0.0547821796955331	-1.72250527584768	0.084978027906039	0.154443514050029
GNA11	ENSG00000088256	protein_coding	9817.23878882988	-0.0977660183771219	0.0582735116460956	-1.67770940201563	0.0934038430907207	0.166620042964328
ASAP3	ENSG00000088280	protein_coding	991.35196471457	0.35057149353692	0.10093923084554	3.47309455996722	0.0005144940523257	0.00196241195201631
EDEM2	ENSG00000088298	protein_coding	2550.85189609999	-0.0829113789506677	0.0572211727478559	-1.44896329398936	0.147347833577716	0.239126567396366
DNMT3B	ENSG00000088305	protein_coding	697.846566581147	-0.366025950525691	0.134227114475018	-2.72691513899611	0.00639294781340723	0.0177346773264764
REM1	ENSG00000088320	protein_coding	145.884489493518	1.35139318438808	0.100787062888197	13.4083993090183	5.39915915508918e-41	9.05964556299299e-39
TPX2	ENSG00000088325	protein_coding	7183.66160940006	-0.507889603021162	0.0931049055547771	-5.45502516752301	4.89659097068681e-08	4.54117003592506e-07
FER1L4	ENSG00000088340	transcribed_unitary_pseudogene	1921.06693892042	-0.503068699081146	0.174939281855108	-2.87567602739908	0.00403163277241131	0.0118732172849083
PDRG1	ENSG00000088356	protein_coding	1144.45393922738	-0.309397105855441	0.0666568758113155	-4.64163827196532	3.45657592573861e-06	2.22283270029641e-05
EPB41L1	ENSG00000088367	protein_coding	8999.71696007101	-0.0897029185970265	0.084154885849847	-1.06592644849021	0.286456891941556	0.401634276256865
SLC15A1	ENSG00000088386	protein_coding	550.921351916333	-0.94433270519088	0.246555649361586	-3.8300996453988	0.000128091378582299	0.00057156208658505
DOCK9	ENSG00000088387	protein_coding	4468.25965992199	0.0219456324293425	0.0652264298150163	0.336453068052029	0.736529236965324	0.810793083960892
ANKRD10	ENSG00000088448	protein_coding	5229.72739568778	-0.0691074128102649	0.0660526757051142	-1.04624698503946	0.295447015199429	0.411066978779581
TGDS	ENSG00000088451	protein_coding	1156.24956493766	-0.478010120167501	0.0530196117105432	-9.01572276268568	1.95576516575201e-19	7.50606620263197e-18
DOCK3	ENSG00000088538	protein_coding	210.957893036201	0.540668979716749	0.149847011613894	3.60813988810049	0.000308400201903147	0.00124850665257472
C3orf18	ENSG00000088543	protein_coding	211.763087278307	0.861504794888268	0.0966569584553297	8.91301369974739	4.96638434601293e-19	1.83092827856989e-17
COQ9	ENSG00000088682	protein_coding	3466.32428369338	-0.285683428255129	0.0535191309684689	-5.33796836916954	9.39938514345678e-08	8.25625644244472e-07
TMEM40	ENSG00000088726	protein_coding	62.0783232070132	-2.18301035597566	0.231099424622258	-9.44619554784218	3.5136990337519e-21	1.52462540461948e-19
KIF9	ENSG00000088727	protein_coding	591.871386887317	-0.326064954409019	0.0625250111848512	-5.21495235634632	1.83864486486653e-07	1.53444210492091e-06
ARHGAP28	ENSG00000088756	protein_coding	329.712610180791	0.281869700195784	0.127822271565648	2.2051689173042	0.0274422434504946	0.0607745939644887
CRLS1	ENSG00000088766	protein_coding	4679.72291376396	-0.457463464323803	0.0625671580859211	-7.31155894432005	2.64060641303188e-13	5.508843787815e-12
DEFB127	ENSG00000088782	protein_coding	0.989969677976663	-0.540941438276126	0.542375334150277	-0.997356266437895	0.318591611324413	0.435872538753477
PPP1R13B	ENSG00000088808	protein_coding	2792.29858598511	-0.231532498256687	0.0553640598400212	-4.18200000010329	2.8895596979852e-05	0.000150829879770709
ATRN	ENSG00000088812	protein_coding	6936.46939703073	-0.274944859802319	0.0770193072447212	-3.56981735668836	0.000357230208436862	0.00142523786913922
SMOX	ENSG00000088826	protein_coding	1574.65216977333	-0.315387450597321	0.100277647989317	-3.14514208222074	0.00166006185609735	0.00547539634075028
SIGLEC1	ENSG00000088827	protein_coding	1370.29442935526	1.10446358552487	0.13055617414999	8.45968099720817	2.68109918976387e-17	8.65266944264561e-16
FKBP1A	ENSG00000088832	protein_coding	18031.2387661511	-0.141641318037283	0.0526324462700268	-2.69114069504965	0.00712081569899854	0.0194521628270496
NSFL1C	ENSG00000088833	protein_coding	5098.42889412852	-0.232669911340215	0.0485188965881268	-4.79544935482215	1.62310574719037e-06	1.11702141944875e-05
SLC4A11	ENSG00000088836	protein_coding	1441.58290259332	-0.557808925043608	0.142745144785754	-3.90772607979642	9.31688478167022e-05	0.000430844075872384
C20orf194	ENSG00000088854	protein_coding	1390.74487647198	0.80878579858132	0.100624888058704	8.03763178458874	9.15913710312325e-16	2.54735978891765e-14
ZNF343	ENSG00000088876	protein_coding	723.961984156496	-0.193739439302371	0.0534627110308703	-3.62382370004587	0.000290279507700448	0.00118435633697605
EBF4	ENSG00000088881	protein_coding	852.495794600496	0.735085484430647	0.125641879705974	5.85064061562024	4.89683270102101e-09	5.41374512655297e-08
CPXM1	ENSG00000088882	protein_coding	1206.86275028502	1.67638943683223	0.115277025826689	14.5422682864197	6.53894733854027e-48	1.74742123400875e-45
MAVS	ENSG00000088888	protein_coding	13090.0095691902	-0.11020375193982	0.061671111365232	-1.7869590720875	0.0739441037896987	0.138107198066205
LZTS3	ENSG00000088899	protein_coding	3419.33699018209	-0.533940113871821	0.12438191928321	-4.29274702423649	1.7647603779745e-05	9.69150292599306e-05
F11	ENSG00000088926	protein_coding	22.7798241928869	0.167843242905794	0.263886123800125	0.636044216682356	0.524747602631375	0.634543320540789
XRN2	ENSG00000088930	protein_coding	7644.83271484564	-0.294668161640175	0.0527524890472438	-5.58586271400914	2.32542888953215e-08	2.2828073260175e-07
KIZ	ENSG00000088970	protein_coding	1332.19271980719	-0.597798903904418	0.087999369700933	-6.79321801890225	1.09659465132321e-11	1.8297226975349e-10
DYNLL1	ENSG00000088986	protein_coding	12072.2022713951	-0.260152718642748	0.0523384851084126	-4.97058174503664	6.67523100471103e-07	4.96238177555415e-06
TESC	ENSG00000088992	protein_coding	4335.49431108332	-0.429955128931144	0.162905508367496	-2.63929153310896	0.00830795020140946	0.0221874810079626
SNX5	ENSG00000089006	protein_coding	7254.14935755983	-0.365552774242425	0.0545993300944526	-6.69518790084141	2.15394683496196e-11	3.45802265713362e-10
RPL6	ENSG00000089009	protein_coding	39266.0019907363	-0.293746620975902	0.0586325287800268	-5.00995995035383	5.44413637600307e-07	4.1131936565862e-06
SIRPG	ENSG00000089012	protein_coding	317.788881332226	0.6247240395341	0.13902193179754	4.49370852106917	6.99934175337657e-06	4.19653079223398e-05
MAPKAPK5	ENSG00000089022	protein_coding	2520.79747215274	-0.281424940968415	0.0390227605362822	-7.21181528679282	5.52108360448825e-13	1.10175175666491e-11
P2RX7	ENSG00000089041	protein_coding	503.617182623701	0.953810054424316	0.0954065909423699	9.99731826704156	1.56579862364017e-23	7.99633883561112e-22
ESF1	ENSG00000089048	protein_coding	2325.98672930957	-0.518633825201035	0.0738946613128795	-7.01855609033883	2.24172762845663e-12	4.11869542853616e-11
RBBP9	ENSG00000089050	protein_coding	2328.1121341542	-0.141436430891205	0.0594448600159792	-2.37928781148085	0.0173461264418934	0.0414568856198168
ANAPC5	ENSG00000089053	protein_coding	6360.22003180389	-0.180971480441378	0.0414157689899861	-4.36962743550977	1.24458692847332e-05	7.05661787117221e-05
SLC23A2	ENSG00000089057	protein_coding	2409.56805014156	0.125450245965862	0.076656219281432	1.63653056649311	0.101728593865233	0.178423211536467
SLC8B1	ENSG00000089060	protein_coding	2816.21367384884	0.00683375439017464	0.0569106919274759	0.120078567993572	0.904420909797224	0.934009178463786
TMEM230	ENSG00000089063	protein_coding	7427.72703173012	-0.228679116440386	0.0589925717564018	-3.87640527666214	0.000106011052968355	0.00048398266765549
DZANK1	ENSG00000089091	protein_coding	199.5873261755	-0.197774866235421	0.0805035057533577	-2.45672364681053	0.0140210498611837	0.0347239955545164
KDM2B	ENSG00000089094	protein_coding	2681.81907881389	0.0712032103003837	0.0509108787108051	1.39858537317432	0.161937355063925	0.2575485717232
CFAP61	ENSG00000089101	protein_coding	26.4228204678481	-0.277119542562353	0.133648891377397	-2.07348927257334	0.0381267684423832	0.0799928838831656
LHX5	ENSG00000089116	protein_coding	12.4350309108889	-0.285993397702566	0.262396651260884	-1.08992777281377	0.275744961502769	0.390135323284788
TASP1	ENSG00000089123	protein_coding	773.651589362597	-0.257753569860457	0.0531365444700376	-4.8507777920297	1.2297826136171e-06	8.66889469168998e-06
OAS1	ENSG00000089127	protein_coding	6984.72055444193	-0.215000493332808	0.103510644656626	-2.07708583060249	0.0377936381163753	0.0794292310396041
GCN1	ENSG00000089154	protein_coding	11503.9417882361	-0.118228196691693	0.0583982551110143	-2.02451591176727	0.0429170964713816	0.0883370197848265
RPLP0	ENSG00000089157	protein_coding	97243.5072260378	-0.409673115483344	0.0614475703752589	-6.66703521362163	2.61022482942519e-11	4.13145175367528e-10
PXN	ENSG00000089159	protein_coding	9127.97638069135	0.0113035305360618	0.0642088449690978	0.176043199990623	0.86026000370707	0.903214884258039
SIRT4	ENSG00000089163	protein_coding	45.3514252017554	0.0425138170994432	0.0921079788693248	0.461564976469175	0.644393315470256	0.737473001007353
RPH3A	ENSG00000089169	protein_coding	18.8010263057858	0.14546624049958	0.160870278471209	0.904245593915685	0.365865188717098	0.484586921735359
KIF16B	ENSG00000089177	protein_coding	2262.24451766237	-0.326321186691022	0.0632625481358169	-5.15820491439027	2.49328666542193e-07	2.01485487376745e-06
TRMT6	ENSG00000089195	protein_coding	1549.24826482359	-0.403582352122638	0.0667756246651895	-6.04385738278279	1.50472532915661e-09	1.80735225207403e-08
CHGB	ENSG00000089199	protein_coding	388.337596725646	0.44660807559243	0.263788686375365	1.69305242665684	0.0904454884866719	0.162330062435462
PEBP1	ENSG00000089220	protein_coding	12065.8166498777	-0.235432512250639	0.0594539724003107	-3.95991222698196	7.49773158432114e-05	0.000354975561613525
TBX5	ENSG00000089225	protein_coding	44.0127644345509	0.701595362348803	0.273368722170885	2.56648001562604	0.0102736545109298	0.0265948166871781
BRAP	ENSG00000089234	protein_coding	1694.88137919385	-0.1376835873033	0.0373544372443217	-3.68586967065686	0.000227922975690213	0.000955249002836742
ERP29	ENSG00000089248	protein_coding	7561.91509087107	-0.267202562246566	0.0553643830191961	-4.82625376957458	1.39125213520518e-06	9.70418058179921e-06
NOS1	ENSG00000089250	protein_coding	95.9770084102486	0.832931226805731	0.220731152925731	3.77351006310372	0.00016096672353898	0.000700193463593424
FUS	ENSG00000089280	protein_coding	13491.8757578603	-0.0277661737797263	0.044845241635906	-0.61915540572079	0.535813986265747	0.644572037735479
IGBP1	ENSG00000089289	protein_coding	3911.13555410737	-0.16499615471494	0.0523000143723274	-3.15480132644555	0.00160607432305415	0.00532200471293112
FXYD5	ENSG00000089327	protein_coding	11783.4479859928	-0.103948525741209	0.0995723108771055	-1.04395011851743	0.296508468479943	0.412203165823029
ZNF302	ENSG00000089335	protein_coding	1233.31846710089	-0.169889039870467	0.0744827076621154	-2.28091922545505	0.0225532270772411	0.051693208714073
GRAMD1A	ENSG00000089351	protein_coding	5327.44389458079	0.364854865352198	0.0754265224434835	4.8372224190182	1.31666068683322e-06	9.2336269522196e-06
FXYD3	ENSG00000089356	protein_coding	18214.7848315303	-0.535979281200787	0.120607282684129	-4.44400428624629	8.82998440075922e-06	5.1845619870861e-05
HEPH	ENSG00000089472	protein_coding	5654.94752086784	-0.0648170809095744	0.13766680262605	-0.470825788593637	0.637765146912192	0.732264981588445
CDIP1	ENSG00000089486	protein_coding	1533.83488748233	0.127753110313769	0.0987191042077082	1.29410726869008	0.195628371189465	0.298769379325278
CMTM1	ENSG00000089505	protein_coding	126.024003655608	0.0471375068420568	0.0748030316244023	0.630155032736395	0.528593156543911	0.638074007733164
KCNH4	ENSG00000089558	protein_coding	63.4572033519838	0.314939584250257	0.122584238507428	2.56916866380967	0.0101942827043224	0.0264259205782802
GANAB	ENSG00000089597	protein_coding	28301.2111824434	-0.0679941182258538	0.0478806820581334	-1.42007413643983	0.15558609897641	0.249537553618543
GMIP	ENSG00000089639	protein_coding	2783.78438167751	0.0588416991637499	0.0679339749090914	0.866160109760857	0.386402365352896	0.504759576528003
RBM41	ENSG00000089682	protein_coding	1169.27066525725	-0.0520609962653922	0.060733846247839	-0.857199065788537	0.391334878699409	0.509726395669255
BIRC5	ENSG00000089685	protein_coding	2343.56881464513	-0.52105868879764	0.0949415794285185	-5.48820329231983	4.06042602897816e-08	3.82440769222303e-07
LAG3	ENSG00000089692	protein_coding	651.060717077609	0.344553714992701	0.144739221311931	2.38051380869422	0.0172885130608751	0.0413401868661237
MLF2	ENSG00000089693	protein_coding	12550.0280831241	-0.181870470401502	0.0555960206616682	-3.27128575457373	0.00107059673321027	0.00373507143774617
OTUB2	ENSG00000089723	protein_coding	375.606029262538	-0.429638636307968	0.114762715339084	-3.74371271225622	0.00018132096279119	0.000779203426163076
DDX24	ENSG00000089737	protein_coding	7507.42045467094	0.0392220220380848	0.0368982303588385	1.06297840456432	0.28779174482461	0.402929367330317
ZBTB25	ENSG00000089775	protein_coding	1204.48832712923	0.156959668431392	0.0536862768277756	2.92364599867701	0.00345957943085985	0.0104106874591539
NECAP1	ENSG00000089818	protein_coding	1960.67046924965	-0.253759530145094	0.0496067206409474	-5.11542643549855	3.13032932558377e-07	2.48746921408526e-06
ARHGAP4	ENSG00000089820	protein_coding	2581.72557885413	0.1466369083041	0.109385905520711	1.34054664178225	0.180067691241156	0.279931019160857
ANKRD24	ENSG00000089847	protein_coding	92.1056890312589	-0.0287281051732685	0.100249758012652	-0.286565331854896	0.774445162714462	0.839483663845545
DHX32	ENSG00000089876	protein_coding	2280.88669848214	-0.303712626911776	0.0663397456870469	-4.57813975266832	4.69129241529815e-06	2.92594598690373e-05
RCOR1	ENSG00000089902	protein_coding	3977.63696399279	-0.428413173548248	0.0635054047359645	-6.7460899639874	1.51882467028082e-11	2.49224423722785e-10
GPATCH2L	ENSG00000089916	protein_coding	2137.46402228387	0.195982789902931	0.0507379639610417	3.86264592827204	0.000112165521632725	0.000508084663776145
LTBP4	ENSG00000090006	protein_coding	14752.9891490737	0.921975265684834	0.0861122456207509	10.7066684771563	9.47089558335628e-27	5.98681505918117e-25
BLVRB	ENSG00000090013	protein_coding	4577.10216380077	-0.237986389618315	0.0906532578452693	-2.62523813567208	0.00865883845673797	0.0229799776120259
SLC9A1	ENSG00000090020	protein_coding	9613.44697364782	-0.476483385615538	0.0961698175056186	-4.95460424043854	7.24776537188224e-07	5.3549281105567e-06
SPTLC1	ENSG00000090054	protein_coding	3487.68674142305	-0.216603103515128	0.0516073525116671	-4.19713651201463	2.70311011523021e-05	0.000142007470969349
PAPOLA	ENSG00000090060	protein_coding	14990.4972480658	-0.331853548525218	0.0361295366398907	-9.18510391740862	4.11130158089613e-20	1.66385824476219e-18
CCNK	ENSG00000090061	protein_coding	1246.25733958688	-0.284069808980089	0.0492898699948377	-5.76324930477279	8.25097761758697e-09	8.78255271931434e-08
PCBP4	ENSG00000090097	protein_coding	1845.51192141895	0.00437837117226869	0.0688321572208843	0.0636093847562901	0.949281258922898	0.965666637349825
RGS1	ENSG00000090104	protein_coding	4852.2779350861	0.694494189623824	0.123804330126509	5.60961146443069	2.02781356569383e-08	2.0149277938717e-07
YPEL3	ENSG00000090238	protein_coding	3005.53989500419	0.198162446373392	0.0753000804610091	2.63163658206185	0.0084974704133125	0.0226325865192836
MRPS33	ENSG00000090263	protein_coding	1596.48575798607	-0.529969494508093	0.0624573757853623	-8.48529877927242	2.15165157807985e-17	7.0111913712309e-16
NDUFB2	ENSG00000090266	protein_coding	3467.68818851806	-0.346201957592845	0.0570954825296914	-6.06356128810734	1.33140013497154e-09	1.61634173957925e-08
NUDC	ENSG00000090273	protein_coding	6172.71950144105	-0.112093862928838	0.055455931447862	-2.02131422198228	0.0432472478562875	0.0889151163183877
MAEA	ENSG00000090316	protein_coding	4732.25293073177	-0.20825997363223	0.0503515914529716	-4.13611501886181	3.53235187583743e-05	0.000180776670577486
ICAM1	ENSG00000090339	protein_coding	5403.12318571821	0.47080677500877	0.108198294211114	4.35133269374972	1.35312552052525e-05	7.61389379068281e-05
STRN4	ENSG00000090372	protein_coding	7463.57837051842	-0.0738664990467193	0.0506747286570564	-1.45765948835394	0.144934423656969	0.236017342556202
IRAK3	ENSG00000090376	protein_coding	1596.22360297989	0.194678127011236	0.137988325683561	1.41083041660841	0.158294623499816	0.253021917498107
LYZ	ENSG00000090382	protein_coding	109464.558183147	-0.114543031625908	0.180315238365035	-0.63523766856589	0.525273419231963	0.634992679385929
SI	ENSG00000090402	protein_coding	2824.9852264571	-0.434203173788905	0.293627399061405	-1.47875564466006	0.139205634423268	0.228526912104791
MUL1	ENSG00000090432	protein_coding	1967.05275496051	0.0615253130472478	0.046714150313866	1.31705944845122	0.187818698380468	0.289379793145489
TFAP4	ENSG00000090447	protein_coding	1379.85859988953	-0.204416863291888	0.0654251172548467	-3.12444015187065	0.00178143757098841	0.00582589143990621
PDCD7	ENSG00000090470	protein_coding	1226.8281331158	0.00200038174121069	0.0438459515210321	0.0456229519902457	0.963610775174491	0.976063217619577
SPG21	ENSG00000090487	protein_coding	5104.35378177144	-0.16584347218992	0.0405984888709428	-4.08496662812044	4.40831518562941e-05	0.000219858571226014
FETUB	ENSG00000090512	protein_coding	4.31331798373112	-0.999255092468324	0.323776532829078	-3.08624928353233	0.00202698807099357	0.0065283182311996
DNAJB11	ENSG00000090520	protein_coding	4920.28470233026	-0.266169034135296	0.0620981610747956	-4.28626274157624	1.8170406829004e-05	9.95155863925941e-05
P3H2	ENSG00000090530	protein_coding	1171.04369010707	0.402652024962821	0.14999945932774	2.68435650879948	0.00726695699594344	0.0197861022638337
THPO	ENSG00000090534	protein_coding	37.4040769167411	-0.170700025893088	0.186892920142125	-0.913357369360368	0.361054618811634	0.479775464556268
CHRD	ENSG00000090539	protein_coding	517.893032333479	1.32413441849196	0.104709022370366	12.645848356872	1.17944541222869e-36	1.43197714989025e-34
FLT3LG	ENSG00000090554	protein_coding	112.046471735019	0.644117617669803	0.0743850129932882	8.65923916324276	4.74923449546031e-18	1.62623448584552e-16
RAB11FIP3	ENSG00000090565	protein_coding	2757.98481474577	0.377269507234792	0.0764124962085687	4.93727500021766	7.92217234630722e-07	5.80312050318983e-06
GNPTG	ENSG00000090581	protein_coding	2902.6094810411	0.12621667302082	0.0531580761392782	2.37436495425686	0.0175791654584165	0.0419117249904905
ZNF268	ENSG00000090612	protein_coding	1174.19244770831	-0.0906196195291028	0.0814295037039035	-1.11285977940645	0.265768656384907	0.379271516953902
GOLGA3	ENSG00000090615	protein_coding	7655.52235459182	0.136928158272178	0.0562098280778138	2.43601809424896	0.0148499416815051	0.0364603570321219
PABPC4	ENSG00000090621	protein_coding	11992.5276819217	-0.136594594056528	0.0621722260345308	-2.19703560204941	0.0280179036561325	0.0618271696941752
CD209	ENSG00000090659	protein_coding	820.310405516514	0.703998411963379	0.130232814743683	5.40569144073978	6.45588537354361e-08	5.85819983042701e-07
CERS4	ENSG00000090661	protein_coding	1021.19370721733	-0.13022854424252	0.159665229356075	-0.815634968037364	0.414708943569032	0.532568984839163
MCOLN1	ENSG00000090674	protein_coding	1425.31818600308	0.307936979568617	0.0526234075085479	5.85171113289455	4.86541132327547e-09	5.38425349922598e-08
USP48	ENSG00000090686	protein_coding	3770.98993825506	-0.0821349443083657	0.0503202114238028	-1.63224561233687	0.102627755529254	0.179643032110488
EFNB1	ENSG00000090776	protein_coding	5814.70078718738	-0.103651059112115	0.0920787939947676	-1.12567785279643	0.26030190143736	0.37341138763624
PDPR	ENSG00000090857	protein_coding	3366.46192085148	0.169513864081061	0.0671776317438644	2.5233676698724	0.0116236799325048	0.029604179462863
AARS1	ENSG00000090861	protein_coding	8246.19123257271	-0.0810181488015575	0.065406860823374	-1.23867967032297	0.215464150356924	0.322271021146563
GLG1	ENSG00000090863	protein_coding	14570.8029282617	0.132893115910094	0.0470422315993096	2.82497473848677	0.00472843437621006	0.0136381411773429
KIF4A	ENSG00000090889	protein_coding	1677.20997677581	-0.433302266290153	0.09015396500481	-4.80624747083543	1.53789519712654e-06	1.06374243661011e-05
TNRC6A	ENSG00000090905	protein_coding	4302.85377639946	0.177307395959771	0.0450191179426761	3.93849111360957	8.1995630411345e-05	0.000384384008277873
PLEKHG2	ENSG00000090924	protein_coding	3307.68066650515	0.5123673990599	0.0731612867787059	7.00325843925736	2.50076910623794e-12	4.56804141948497e-11
DLL3	ENSG00000090932	protein_coding	45.2202318494738	-0.243014940022114	0.219565165996806	-1.10680097600568	0.26837998617606	0.382155848936968
NAT14	ENSG00000090971	protein_coding	499.880707831173	0.241083084424623	0.102047648089669	2.36245605790721	0.0181542935099977	0.0430635220859262
PITPNM2	ENSG00000090975	protein_coding	1530.68600582757	0.311414997697424	0.0760694293257747	4.09382587009768	4.24313021261041e-05	0.000212606922270153
EXOC1	ENSG00000090989	protein_coding	2560.36887345175	-0.249443825270356	0.0463007057928757	-5.38747349524721	7.145500892531e-08	6.41648635607158e-07
RBM27	ENSG00000091009	protein_coding	1474.87718392748	-0.159390526510604	0.0404059344847884	-3.9447306080895	7.98897395637246e-05	0.000375557620638965
POU4F3	ENSG00000091010	protein_coding	3.24317491488993	0.251357068197854	0.164015435514697	1.53252081067291	0.125393966186885	0.210435707409656
OSBPL8	ENSG00000091039	protein_coding	4832.77834059268	0.15963556801706	0.0583123219652504	2.73759580543183	0.00618900902222228	0.0172548177680162
DTX2	ENSG00000091073	protein_coding	3439.63637165122	-0.138166527602703	0.0845368227109749	-1.63439461257118	0.102176018742929	0.17903844638666
NLRC4	ENSG00000091106	protein_coding	130.498993517991	0.427514710482219	0.0845123578239873	5.05860588308988	4.22332721646703e-07	3.26308073614961e-06
PUS7	ENSG00000091127	protein_coding	1780.38908269302	-0.549726597695061	0.0796319207293331	-6.90334469720463	5.07921804723117e-12	8.88590460379302e-11
LAMB4	ENSG00000091128	protein_coding	23.1331843540255	-0.288829633844148	0.152298630484096	-1.8964690156837	0.0578980533393474	0.11314594621824
NRCAM	ENSG00000091129	protein_coding	1095.58771594074	-0.450689176093792	0.182424407607122	-2.47055304718005	0.0134904309093117	0.033612608846954
LAMB1	ENSG00000091136	protein_coding	11669.6100007326	0.537924416186974	0.0727450130134066	7.39465695178082	1.41773806951425e-13	3.06269019148658e-12
SLC26A4	ENSG00000091137	protein_coding	40.1371619851325	0.129814652013666	0.111011815436322	1.16937689473361	0.242251814688463	0.352992106758704
SLC26A3	ENSG00000091138	protein_coding	765.465533681136	-0.90128326444903	0.288158777775685	-3.12773142434213	0.00176161074303091	0.0057688954028569
DLD	ENSG00000091140	protein_coding	5054.57388585935	-0.380574259046613	0.0581864190808729	-6.54060285988137	6.12713388133683e-11	9.16656252798221e-10
WDR7	ENSG00000091157	protein_coding	1465.88345210889	0.213342125760227	0.0609552454416112	3.49997976736205	0.000465293472667446	0.00179695499495448
TXNL1	ENSG00000091164	protein_coding	3930.18852467632	-0.216050432520393	0.0521659058008284	-4.14160224391162	3.44888067805504e-05	0.000176935110621154
IL5RA	ENSG00000091181	protein_coding	26.0405035465282	0.782706527834109	0.145213061717063	5.39005595350062	7.04357496874592e-08	6.33570509254587e-07
ABCC6	ENSG00000091262	protein_coding	686.703666966697	-0.0778932182700353	0.124035227343611	-0.627992707702708	0.530008717106297	0.639232759626711
CMTM6	ENSG00000091317	protein_coding	6753.91500664404	-0.0958054594940029	0.0564460681943648	-1.69729199142993	0.0896414705835724	0.161207824631102
ITGA6	ENSG00000091409	protein_coding	20032.3228927304	-0.307511694461402	0.0882059371594672	-3.48629246924108	0.000489765229095579	0.00187996446465499
RAPGEF4	ENSG00000091428	protein_coding	450.155956384116	-0.0181051142627913	0.101195136517144	-0.178912889353373	0.858006101845934	0.90149326342953
MAP3K20	ENSG00000091436	protein_coding	8078.85888418231	0.759563052667564	0.105908858845835	7.17185569691782	7.39879092325145e-13	1.45126635829085e-11
SMPX	ENSG00000091482	protein_coding	116.145428743241	1.64116910191507	0.307114006496936	5.34384322172372	9.09962801376776e-08	8.01525832039359e-07
FH	ENSG00000091483	protein_coding	3950.96887774253	-0.440931849078974	0.0544912388558084	-8.09179343941404	5.87925532745617e-16	1.66168745844336e-14
SEL1L3	ENSG00000091490	protein_coding	12787.238029822	-0.173425787580641	0.0734810385507432	-2.36014339210625	0.018267872397088	0.0432927661017137
TF	ENSG00000091513	protein_coding	243.493384998581	-1.42612403311715	0.242545934643408	-5.87981008716492	4.10737460908713e-09	4.60797799602763e-08
CDV3	ENSG00000091527	protein_coding	9675.26912760945	-0.050822568325922	0.0429451853139779	-1.18342878146529	0.236639256274125	0.346885471386946
MYO15A	ENSG00000091536	protein_coding	73.7396862163293	0.0600891185773574	0.108709065404286	0.552751680403908	0.580433459640424	0.683419263942067
ALKBH5	ENSG00000091542	protein_coding	4575.49136638533	0.0635940326127475	0.0453186714129947	1.40326339298889	0.160538310057825	0.255886185972935
APOH	ENSG00000091583	protein_coding	107.876036808519	-2.13060515953348	0.254982791789157	-8.35587823234464	6.49476794871086e-17	2.02613492764385e-15
NLRP1	ENSG00000091592	protein_coding	1475.05661915664	0.762977630459167	0.101047185443254	7.55070640624269	4.32903727598655e-14	9.97475755922685e-13
PITPNM3	ENSG00000091622	protein_coding	1301.91995617993	0.294770525390456	0.143435758235597	2.05507001194421	0.0398722429057879	0.0830136185515738
SPAG7	ENSG00000091640	protein_coding	1517.55240944068	-0.0208129971508238	0.0497130956376945	-0.418662263611735	0.675462978326912	0.761883260671699
ORC6	ENSG00000091651	protein_coding	645.469454444678	-0.623286933582675	0.0875344365705832	-7.12047690031213	1.07554258689332e-12	2.06313822393547e-11
ZFHX4	ENSG00000091656	protein_coding	710.312784810045	1.53480888811519	0.14903539078445	10.2982847230896	7.17288523432738e-25	4.01197026057777e-23
SLC17A6	ENSG00000091664	protein_coding	1.35217709568658	0.00175729436267553	0.505950932887661	0.0034732505633421	0.99722875257152	0.998395032630229
CPA1	ENSG00000091704	protein_coding	38.37904531094	-1.91244294776813	0.317595800600929	-6.0216254249885	1.72674137103248e-09	2.05544488396742e-08
ZC3HC1	ENSG00000091732	protein_coding	802.722186543125	-0.197369953073626	0.0470532850094671	-4.1946051807842	2.73347290409815e-05	0.000143513010361003
ESR1	ENSG00000091831	protein_coding	138.247946580553	1.27778784047884	0.107874537815722	11.8451292246707	2.28066534764207e-32	2.07175476103162e-30
RGS17	ENSG00000091844	protein_coding	137.109981903493	0.0884101452886766	0.0927415862673935	0.953295590974382	0.340440324789913	0.458645491708833
ANGPT2	ENSG00000091879	protein_coding	1062.93478731977	0.180657090409756	0.0982625050065328	1.83851501035665	0.0659865520747282	0.12575589712619
TMEM101	ENSG00000091947	protein_coding	1210.11042304569	-0.142234929346109	0.0537910085759496	-2.64421384003764	0.00818809089092978	0.0219195371086124
CD200	ENSG00000091972	protein_coding	671.04034064147	1.02853189958537	0.0833078465679685	12.3461587588418	5.10932678834499e-35	5.50227650530789e-33
CCDC80	ENSG00000091986	protein_coding	10363.4484223117	2.37222471010078	0.136316292383885	17.4023564506895	7.91776604080284e-68	1.24969565444634e-64
CMA1	ENSG00000092009	protein_coding	25.9060046807241	2.19165134250458	0.230341271769064	9.51480091115365	1.82061170880339e-21	8.05198209952125e-20
PSME1	ENSG00000092010	protein_coding	10985.2943253981	-0.186827597532274	0.069210889388738	-2.69939599364077	0.00694654649756153	0.0190420202959208
PPP2R3C	ENSG00000092020	protein_coding	1263.06284420095	-0.00997042934248394	0.0395604487616168	-0.252030238649812	0.801017690982995	0.859257491154903
HAUS4	ENSG00000092036	protein_coding	898.388524412034	-0.113445502528309	0.0569784350498752	-1.99102524365589	0.0464781120620312	0.0943516883407158
JPH4	ENSG00000092051	protein_coding	44.8168194495462	0.972721081520888	0.123748700348694	7.86045492825374	3.82740825939017e-15	1.00161092723844e-13
MYH7	ENSG00000092054	protein_coding	13.2039816028202	-0.221438385743376	0.195320783515496	-1.13371645227815	0.256913506169431	0.369537234610111
CEBPE	ENSG00000092067	protein_coding	12.0088717405649	0.853302237006222	0.166178249483152	5.13486114855684	2.82352405024984e-07	2.26103333917068e-06
SLC7A8	ENSG00000092068	protein_coding	3287.1462910415	-0.637495484145257	0.114662223130845	-5.55976909167186	2.70131804307644e-08	2.61470813341629e-07
OSGEP	ENSG00000092094	protein_coding	1403.78224306888	-0.166606411309161	0.0469857350761232	-3.54589347254516	0.000391284349811795	0.00154503937580677
SLC22A17	ENSG00000092096	protein_coding	715.249367802022	1.17384359183408	0.128464063493154	9.13752500049658	6.38979115256435e-20	2.53717910174975e-18
RNF31	ENSG00000092098	protein_coding	1602.68212864168	0.0661846961663029	0.0497646844211535	1.32995309698316	0.183533725361858	0.284202533569042
SCFD1	ENSG00000092108	protein_coding	2769.63476871139	-0.276461113576546	0.0459698118073239	-6.01397096719242	1.81032946402964e-09	2.14533810980162e-08
G2E3	ENSG00000092140	protein_coding	1559.38672546332	-0.324931387415998	0.0554328181398098	-5.86171510523735	4.58110526911225e-09	5.09867527164064e-08
HECTD1	ENSG00000092148	protein_coding	8993.99176031228	-0.155753206875603	0.0521459228760985	-2.98687219028957	0.0028184752710252	0.00870765417871726
HNRNPC	ENSG00000092199	protein_coding	18217.2321221994	-0.246392560371554	0.0367407344791013	-6.7062502659468	1.99689134186655e-11	3.22432835689431e-10
RPGRIP1	ENSG00000092200	protein_coding	45.4775158963182	-0.172070427045391	0.102075301005077	-1.68572049605647	0.0918496472196071	0.164435351344134
SUPT16H	ENSG00000092201	protein_coding	7670.75582813794	-0.270504336771269	0.04923953206326	-5.49364149975555	3.93729360143374e-08	3.72050304822477e-07
TOX4	ENSG00000092203	protein_coding	4000.35947380113	-0.0991232018638748	0.0364567975456553	-2.71892235569352	0.00654949802434635	0.0181049475516207
GEMIN2	ENSG00000092208	protein_coding	401.426591812532	-0.366238253289496	0.0499918950319066	-7.32595259803113	2.37207633219489e-13	4.99060574745177e-12
TGM1	ENSG00000092295	protein_coding	154.692288837167	-1.87574412762249	0.167451773311353	-11.2016976024184	3.99994162544224e-29	3.00281580792662e-27
TINF2	ENSG00000092330	protein_coding	2304.80557575859	0.140054111092688	0.0441419496795323	3.17281207806795	0.00150970208583112	0.00504402482298555
DAZL	ENSG00000092345	protein_coding	31.8532481218865	1.29821362336307	0.152472478475811	8.5144128064333	1.67436552549293e-17	5.49494344353941e-16
TBL1Y	ENSG00000092377	protein_coding	6.54558766454745	-1.49215613105746	0.309235782848303	-4.82530228977234	1.39791078300227e-06	9.74232387788823e-06
SEMA6A	ENSG00000092421	protein_coding	2510.55207563317	-0.0410592558045495	0.146041411598753	-0.281148034349046	0.778596860231089	0.842672364087086
TRPM7	ENSG00000092439	protein_coding	3795.29608214726	-0.116339467028821	0.0538665340044679	-2.15977265251876	0.0307902737022854	0.0669244073217307
TYRO3	ENSG00000092445	protein_coding	1301.24708915066	-0.228315205563431	0.0886065741519221	-2.57672986173654	0.00997398650677905	0.0259293873017238
WDR76	ENSG00000092470	protein_coding	880.797745641523	-0.272011186219922	0.0751999716124908	-3.61717139497883	0.000297840091636053	0.00121207070407398
CAPN3	ENSG00000092529	protein_coding	50.6432102705071	0.205497974407644	0.113017668123086	1.818281847612	0.0690210657815586	0.130529335733298
SNAP23	ENSG00000092531	protein_coding	2694.31256650725	0.0185203262717823	0.0436160358475863	0.424621951809205	0.671112287858407	0.75873815469545
TBX15	ENSG00000092607	protein_coding	80.5441585298898	-0.175875172926769	0.155262628345866	-1.13275921450323	0.257315383335116	0.37002044432727
PHGDH	ENSG00000092621	protein_coding	2415.56682796951	-0.302454432332123	0.150631341093299	-2.00791170109006	0.0446526755470367	0.0912918022933202
COL9A3	ENSG00000092758	protein_coding	823.642366278379	-1.31358362846342	0.207847525241602	-6.31993874806307	2.61666998650424e-10	3.52803392974826e-09
EZR	ENSG00000092820	protein_coding	33221.4731560642	-0.313769152638702	0.0821051185986848	-3.82155410032777	0.000132613313096437	0.000589655832781206
MYL6	ENSG00000092841	protein_coding	35634.4811542769	0.228099340041822	0.0678185515161248	3.36337675964059	0.000769952053346686	0.00279488057771892
AGO1	ENSG00000092847	protein_coding	3756.64202784456	0.0337184073782705	0.0523353810368292	0.644275568654833	0.519396755386197	0.629666648847647
TEKT2	ENSG00000092850	protein_coding	24.9009884604028	-0.447569569945728	0.184213932329692	-2.42961845657094	0.0151147248648771	0.0369989535574249
CLSPN	ENSG00000092853	protein_coding	1068.49049364059	-0.413123665309832	0.0847297652653565	-4.87577965094099	1.08379536144185e-06	7.71845069378784e-06
RFFL	ENSG00000092871	protein_coding	2082.63024198519	-0.202984156876163	0.0537424529107565	-3.77697975961823	0.000158741626263582	0.000691288439187336
UNC13D	ENSG00000092929	protein_coding	3852.29484725119	0.144703457025359	0.120265191228216	1.20320315086656	0.228897715903231	0.337930400664244
MFSD11	ENSG00000092931	protein_coding	1622.63618074073	-0.14171828174117	0.0457252323937834	-3.09934524817062	0.00193948868208011	0.00628216217955623
DPYSL2	ENSG00000092964	protein_coding	7193.86701941015	0.544619312399736	0.0779084641796156	6.99050248435308	2.73903446079413e-12	4.97448448440594e-11
TGFB2	ENSG00000092969	protein_coding	583.961073436941	0.772898239943068	0.123978203602302	6.23414614412688	4.54248867394611e-10	5.93262228055602e-09
GPATCH2	ENSG00000092978	protein_coding	1139.4308798435	-0.207197324615211	0.0424868070573227	-4.8767450172394	1.07850701693859e-06	7.68295541671612e-06
NUP50	ENSG00000093000	protein_coding	4943.21590879786	-0.287329933435073	0.0495715611103616	-5.79626558048854	6.78078541666897e-09	7.31476140623024e-08
CDC45	ENSG00000093009	protein_coding	939.847750045094	-0.469254000165075	0.0899358629233246	-5.21765161207315	1.81205885485055e-07	1.51320528785206e-06
COMT	ENSG00000093010	protein_coding	6358.25798912739	-0.0437922485651334	0.0660958564467675	-0.662556639997592	0.507614548096375	0.618993408356155
ADA2	ENSG00000093072	protein_coding	4447.74841304081	0.890826843711069	0.111429287836877	7.99454848006535	1.30049579058119e-15	3.55818748076295e-14
AC016026.1	ENSG00000093100	lncRNA	15.1811530986262	0.656353258397719	0.116780405503783	5.62040571417999	1.9050953953318e-08	1.90385146679904e-07
VNN3	ENSG00000093134	protein_coding	132.506750316981	-1.81314140013483	0.198805886792537	-9.12015951533129	7.50138367033667e-20	2.96358628854467e-18
ECHDC1	ENSG00000093144	protein_coding	2992.67100188676	-0.266008147007997	0.0518241064261756	-5.13290368811144	2.85305922584044e-07	2.2822214494698e-06
LRRFIP2	ENSG00000093167	protein_coding	2591.35603972702	-0.137578001262528	0.0425942078788709	-3.22996970981997	0.00123803333663718	0.00424359346681604
[truncated: 54,494 more rows]
